# Supplementary material for: Titrating bacterial growth and chemical biosynthesis for efficient N-acetylglucosamine and N-acetylneuraminic acid bioproduction
Source: Nat Commun. 2020 Oct 8;11:5078. doi: 10.1038/s41467-020-18960-1 (PMC7544899; doi:10.1038/s41467-020-18960-1)
Supplement: Supplementary file 4 — Supplementary Data 1 [file 41467_2020_18960_MOESM4_ESM.xlsx]

## Sheet: Sheet1
Strains and plasmids used in this study
Names	Characteristics	Source or Reference
Strains
Escherichia coli ∆321AM	Escherichia coli C321.∆A.M9 adapted	Wannier, T.M. et al.1
Escherichia coli ∆321AM-pEVOL	Escherichia coli ∆321AM harboring plasmid pEVOL-pAcF	This work
Escherichia coli ∆321AM- pET28a-GFP	Escherichia coli ∆321AM harboring plasmid pET28a-Ptac-GFP (The sequence of GFP is provided in Seq. S1)	This work
Escherichia coli ∆321AM- pET28a-XTAGFP	Escherichia coli ∆321AM harboring plasmid pET28a-XTAGFP	This work
Escherichia coli ∆321AM-pEVOL-pET28a-GFP	Escherichia coli ∆321AM harboring plasmid pEVOL and pET28a-Ptac-GFP	This work
Escherichia coli ∆321AM-pEVOL-pET28a-XTAGFP	Escherichia coli ∆321AM harboring plasmid pEVOL and pET28a-XTAGFP	This work
Escherichia coli ∆321AM- pET28a-PX-GFP	Escherichia coli ∆321AM harboring plasmid pET28a-PX-GFP, X stands for different promoters, including PssrA, PdnakJ, PgrpE, PalsAR, PT7, P566, P224, P333, Ptrc	This work
GAMP-KO1	Escherichia coli ∆321AM derivate, ΔnagABE:P566-glmS: (The sequence is provided in Seq. S2)	This work
GAMP-KO2	ΔpoxB:Ptac-yqaB: (The sequence is provided in Seq. S3)	This work
GAMP-0	GAMP-KO2 harboring plasmid pET28a-GNA1-GLMS	This work
GAMP-1	GAMP-KO2 derivate, ΔmanXYZ:Ptac-GNA1: (The sequence is provided in Seq. S4)	This work
GAMP-2	GAMP-KO2 derivate, ΔmanXYZ:P566-GNA1: (The sequence is provided in Seq. S5)	This work
GAMP-3	GAMP-KO2 derivate, ΔmanXYZ:PdnakJ-GNA1: (The sequence is provided in Seq. S6)	This work
GAMP	GAMP-KO2 derivate, ΔmanXYZ:Ptac-GNA1-glmS: (The sequence is provided in Seq. S7)	This work
GAMP-5	GAMP-KO2 derivate, ΔmanXYZ:Ptac-glmS-GNA1: (The sequence is provided in Seq. S8)	This work
GAMP-pEVOL	GAMP harboring plasmid pEVOL-pAcF	This work
P224-TAG-pfkA-gfp	GAMP-pEVOL derivate, zapB-(P224-2TAG pfkA-gfp)	This work
Ptac-TAG-pfkA-gfp	GAMP-pEVOL derivate, zapB-(Ptac-2TAG pfkA-gfp)	This work
GAMPp224-pEVOL	GAMP-pEVOL derivate, with a TAG codon insertion in the second codon of the pfkA gene and a strong promoter P224 was used to replace the PpfkA on the genome	This work
GAMPptac-pEVOL	GAMP-pEVOL derivate, with a TAG codon insertion in the second codon of the pfkA gene and a strong promoter Ptac was used to replace the PpfkA on the genome	This work
BSU168	B. subtilis 168 trpC2	BGSC 1A1
BSU168-pBUA	B. subtilis 168 trpC2 harboring plasmid pBUA-P224	This work
BSU168- pP43NMK-GFP	B. subtilis 168 trpC2 harboring pP43NMK-GFP	This work
BSU168-pBUA-pP43NMK-GFP	B. subtilis 168 trpC2 harboring pBUA-P224 and pP43NMK-GFP	This work
BSU168-pBUA-pP43NMK-XTAGFP	B. subtilis 168 trpC2 harboring pBUA-P224 and pP43NMK-XTAGFP	This work
BSGN6	B. subtilis 168 derivate	Liu et al. 2
GNB-1	BSGN6 derivate, with 30bp N rsbV inserted into the 5' end of the GNA1 gene in the native genomic locus	This work
GNB	GNB-1 harboring plasmid pBUA-P224	This work
GNBd4	GNB derivate, with a TAG codon substitution in the fifth codon of the murB gene and a strong promoter P43 was used to replace the PmurB on the genome (The sequence is provided in Seq. S9)	This work
GNBd8	GNB derivate, with a TAG codon substitution in the second codon of the walR gene and a strong promoter P43 was used to replace the PwalR on the genome (The sequence is provided in Seq. S10)	This work
GNBd9	GNB derivate, with a TAG codon substitution in the second codon of the cdsA gene and a strong promoter P43 was used to replace the PcdsA on the genome (The sequence is provided in Seq. S11)	This work
NAB	GNB harboring plasmid pP43NMK-AGE-NEUB	This work
NABd4	GNBd4 harboring plasmid pP43NMK-AGE-NEUB	This work
NABd8	GNBd8 harboring plasmid pP43NMK-AGE-NEUB	This work
NABd9	GNBd9 harboring plasmid pP43NMK-AGE-NEUB	This work
NABd4-gfp	NAB derivate, lytR::P43-5TAG murB-gfp	This work
NABd8-gfp	NAB derivate, lytR::P43-2TAG walR-gfp	This work
NABd9-gfp	NAB derivate, lytR::P43-2TAG cdsA-gfp	This work
NAB-SpP43	GNB-1 derivate, harboring plasmid pBUA-P43-AGE-NEUB	This work
NAB-SpPsdhB	GNB-1 derivate, harboring plasmid pBUA-PsdhB-AGE-NEUB	This work
NAB-SpPodhA	GNB-1 derivate, harboring plasmid pBUA-PodhA-AGE-NEUB	This work
NAB-SpP333	GNB-1 derivate, harboring plasmid pBUA-P333-AGE-NEUB	This work
NAB-SpPyvuD	GNB-1 derivate, harboring plasmid pBUA-PyvyD-AGE-NEUB	This work
NAB-SpPveg	GNB-1 derivate, harboring plasmid pBUA-Pveg-AGE-NEUB	This work
NAB-SpP566	GNB-1 derivate, harboring plasmid pBUA-P566-AGE-NEUB	This work
NABd8-SpP566	NAB-SpP566 derivate, with a TAG codon substitution in the fifth codon of the walR gene and a strong promoter P43 was used to replace the PwalR on the genome	This work
Plasmids
pP43NMK	Ampr, Kmr, E. coli-B. subtilis shuttle vector	Zhang et al. 3
pHT01	Ampr, Kmr, E. coli-B. subtilis shuttle vector	Nguyen et al.4
pET28a	Kmr, E. coli shuttle vector	Novagen
pEVOL-pAcF	pACYC derivate with pAcF aaRS/tRNA pair	Young et al.5
pET28a-Ptac-GFP	pET28a derivate with gfp cloned under the control of Ptac promoter (The sequence is provided in Seq. S12)	This work
pET28a-PssrA-GFP	pET28a derivate with gfp cloned under the control of PssrA promoter (The sequence is provided in Seq. S13)	This work
pET28a-PdnakJ-GFP	pET28a derivate with gfp cloned under the control of PdnakJ promoter (The sequence is provided in Seq. S14)	This work
pET28a-PgrpE-GFP	pET28a derivate with gfp cloned under the control of PgrpE promoter (The sequence is provided in Seq. S15)	This work
pET28a-PalsAR-GFP	pET28a derivate with gfp cloned under the control of PalsAR promoter (The sequence is provided in Seq. S16)	This work
pET28a-PT7-GFP	pET28a derivate with gfp cloned under the control of PT7 promoter and T7 RNA Polymerase gene cloned under the control of PlacI promoter (The sequence is provided in Seq. S17)	This work
pET28a-P566-GFP	pET28a derivate with gfp cloned under the control of P566 promoter (The sequence is provided in Seq. S18)	This work
pET28a-P224-GFP	pET28a derivate with gfp cloned under the control of P224 promoter (The sequence is provided in Seq. S19)	This work
pET28a-P333-GFP	pET28a derivate with gfp cloned under the control of P333 promoter (The sequence is provided in Seq. S20)	This work
pET28a-Ptrc-GFP	pET28a derivate with gfp cloned under the control of Ptrc promoter (The sequence is provided in Seq. S21)	This work
pET28a-XTAGFP	pET28a-Ptac-GFP derivates by replacing single or double original codons into ambers codon from the second codon to the seventh codon of GFP coding sequence (six mutants with single amber codon replacement including 2TAG to 7TAG, and five mutants with double adjacent amber codon replacement including 23TAG to 67TAG)	This work
pET28a-GNA1-GLMS	pET28a derivate with GNA1 and glmS mutant 2123-72 cloned under the control of Ptac promoter (The sequence is provided in Seq. S22)	This work
pP43NMK-GFP	pP43NMK derivate with gfp cloned under the control of P43 promoter (The sequence is provided in Seq. S23)	This work
pP43NMK- XTAGFP	pP43NMK-GFP derivates by replacing single or double original codons into ambers codon from the second codon to the seventh codon of GFP coding sequence (six mutants with single amber codon replacement including 2TAG to 7TAG, and five mutants with double adjacent amber codon replacement including 23TAG to 67TAG)	This work
pHT01-OMeY	pHT01 derivate with OMeY-aaRS gene cloned under the control of P43 promoter	This work
pBUA-P1	pHT01-OMeY derivate with mutant tRNA under the control of PtrnSL-Ser1 promoter (The sequence is provided in Seq. S24)	This work
pBUA-P2	pHT01-OMeY derivate with mutant tRNA under the control of PtrnSL-Met1 promoter (The sequence is provided in Seq. S25)	This work
pBUA-P3	pHT01-OMeY derivate with mutant tRNA under the control of PtrnSL-Glu2 promoter (The sequence is provided in Seq. S26)	This work
pBUA-P4	pHT01-OMeY derivate with mutant tRNA under the control of PtrnY-Lys promoter (The sequence is provided in Seq. S27)	This work
pBUA-P5	pHT01-OMeY derivate with mutant tRNA under the control of PtrnS-Asn promoter (The sequence is provided in Seq. S28)	This work
pBUA-P1X2	pBUA-P1 derivate with 2 copies of mutant tRNA under the control of PtrnSL-Ser1 promoter (The sequence is provided in Seq. S29)	This work
pBUA-P2X2	pBUA-P2 derivate with 2 copies of mutant tRNA under the control of PtrnSL-Met1 promoter (The sequence is provided in Seq. S30)	This work
pBUA-P1X3	pBUA-P1 derivate with 3 copies of mutant tRNA under the control of PtrnSL-Ser1 promoter (The sequence is provided in Seq. S31)	This work
pBUA-P1X4	pBUA-P1 derivate with 4 copies of mutant tRNA under the control of PtrnSL-Ser1 promoter (The sequence is provided in Seq. S32)	This work
pBUA-10N-1	pBUA-P1 derivate with 10 bp random mutation before the mutant tRNA sequence	This work
pBUA-10N-2	pBUA-P1 derivate with 10 bp random mutation before the mutant tRNA sequence	This work
pBUA-20N-1	pBUA-P1 derivate with 20 bp random mutation before the mutant tRNA sequence	This work
pBUA-20N-2	pBUA-P1 derivate with 20 bp random mutation before the mutant tRNA sequence	This work
pBUA-15N-1	pBUA-P1 derivate with 15 bp random mutation between -35 and -10 region of PtrnSL-Ser1 promoter	This work
pBUA-15N-2	pBUA-P1 derivate with 15 bp random mutation between -35 and -10 region of PtrnSL-Ser1 promoter	This work
pBUA-P566	pHT01-OMeY derivate with mutant tRNA under the control of P566 promoter (The sequence is provided in Seq. S33)	This work
pBUA-P224	pHT01-OMeY derivate with mutant tRNA under the control of P224 promoter (The sequence is provided in Seq. S34)	This work
pP43NMK-AGE-NEUB	pP43NMK derivate with age and neuB cloned (The sequence is provided in Seq. S35)	Zhang et al. 3
pBUA-P43-AGE-NEUB	pBUA-P224 derivate with age and neuB under the control of P43 promoter (The sequence is provided in Seq. S36)	This work
pBUA-PsdhB-AGE-NEUB	pBUA-P224 derivate with age and neuB under the control of PsdhB promoter (The sequence is provided in Seq. S37)	This work
pBUA-PodhA-AGE-NEUB	pBUA-P224 derivate with age and neuB under the control of PodhA promoter (The sequence is provided in Seq. S38)	This work
pBUA-P333-AGE-NEUB	pBUA-P224 derivate with age and neuB under the control of P333 promoter (The sequence is provided in Seq. S39)	This work
pBUA-PyvyD-AGE-NEUB	pBUA-P224 derivate with age and neuB under the control of PyvyD promoter (The sequence is provided in Seq. S40)	This work
pBUA-Pveg-AGE-NEUB	pBUA-P224 derivate with age and neuB under the control of Pveg promoter (The sequence is provided in Seq. S41)	This work
pBUA-P566-AGE-NEUB	pBUA-P224 derivate with age and neuB under the control of P566 promoter (The sequence is provided in Seq. S42)	This work
Supplementary References 1. Wannier, T.M. et al. Adaptive evolution of genomically recoded Escherichia coli. PNAS 115, 3090–3095 (2018). 2. Liu, Y. et al. Modular pathway engineering of Bacillus subtilis for improved N-acetylglucosamine production. Metab. Eng. 23, 42–52 (2014). 3. Zhang, X.-Z., Cui, Z.-L., Hong, Q. & Li, S.-P. High-level expression and secretion of methyl parathion hydrolase in B…
