# Supplementary material for: Titrating bacterial growth and chemical biosynthesis for efficient N-acetylglucosamine and N-acetylneuraminic acid bioproduction
Source: Nat Commun. 2020 Oct 8;11:5078. doi: 10.1038/s41467-020-18960-1 (PMC7544899; doi:10.1038/s41467-020-18960-1)
Supplement: Supplementary file 5 — Supplementary Data 2 [file 41467_2020_18960_MOESM5_ESM.xlsx]

## Sheet: Sheet1
Primers used in this study
Primer	Sequence (5' to 3')
rh-pet28GFP-Ptac-F	gtgatcagacctttgtttaactttaaaggaggtgataaaaatgagtaaaggagaagaac
fx-pet28GFP-Ptac-R	agttaaacaaaggtctgatcacattatacgagccgatgattaattgtcaagcgc
rh-pet28GFP-R	ggatctcattatttgtatagttcatccatgccatgtgt
fx-pet28GFP-F	ctatacaaataatgagatccggctgctaacaaagc
rh-pet28GFP-PssrA-F	tactcatttttatcacctcctttaatgtgtaaaggtaagtataccagatttatgagcgc
rh-pet28GFP-PssrA-R	aacttacattaattgcgttgcgcattggctatcacatccgacacaaatgttg
fx-pet28GFP-PssrA-F	gcgcaacgcaattaatgtaagttagctcactca
fx-pet28GFP-PssrA-R	aaaggaggtgataaaaatgagtaaaggagaagaacttttcactggag
rh-pet28GFP-PdnaKJ-F	tactcatttttatcacctcctttatatattcggtcatcatgtggttgtgagtctg
rh-pet28GFP-PdnaKJ-R	aacttacattaattgcgttgcgcgcacaaaaaatttttgcatctcccccttg
rh-pet28GFP-PgrpE-F	tactcatttttatcacctcctttcgtttttttcgcattcatctcgctaacttcg
rh-pet28GFP-PgrpE-R	aacttacattaattgcgttgcgcgattgatgacaatgtgagtgcttccct
rh-pet28GFP-PalsAR-F	tactcatttttatcacctcctttttgaattgaagacgccactatatcaccac
rh-pet28GFP-PalsAR-R	aacttacattaattgcgttgcgcagcaacatctatcatctaaaaaaccagaaaaaca
yz-pet28GFP-PX-F	gacagtcataagtgcggcgacgatagtca
yz-pet28GFP-PX-R	gaagtcgtgccgcttcatatgatctgggtatc
T7-down-F	gaaataattttgtttaacaaaggaggtgataaaaatgagtaaaggagaagaacttttca
T7-down-R	cctttgttaaacaaaattatttctagaggcctatagtgagtcgtattaatttcgcggga
rh1-pet28GFP-T7-R	tcgtgttcatattcaccaccctgaattgactctcttc
rh2-pet28GFP-T7-F	cagggtggtgaatatgaacacgattaacatcgctaagaacgac
rh2-pet28GFP-T7-R	aattgcgttgcgcttacgcgaacgcgaagtccg
fx-pet28GFP-T7-F	gttcgcgtaagcgcaacgcaattaatgtaagttagctc
yz-pet28GFP-T7-F	gaagtcgtgccgcttcatatgatctgggtatc
yz-pet28GFP-T7-R	gacagtcataagtgcggcgacgatagtca
pet28GFP-P566-F	gaatatgttatattatcagaaaggaggtgataaaaatgagtaaaggagaagaacttttc
pet28GFP-P566-R	tctgataatataacatattctcaaaagagtgtcaaccctctatttcgagaggccgttttttatcacttggggttgacgaccga
pet28GFP-P224-F	aaattttatttgacaaaaatgggctcgtgttgtataatctaagctagtgtatttaaaggaggtgataaaaatgagtaaaggagaagaact
pet28GFP-P224-R	cccatttttgtcaaataaaatttaaattaaaaattctatgattcctcaaatcacttggggttgacgaccga
pet28GFP-P333-F	tcagttgcttaatccctacaattcttgatataatattctcatagtttgaaaaaggaggtgataaaaatgagtaaaggagaagaacttttc
pet28GFP-P333-R	attgtagggattaagcaactgaaatttttaagtcaaaattctatgattcctcaaatcacttggggttgacgaccga
pet28GFP-Ptrc-F	ccggctcgtataatgtgtggaattgtgaaaggaggtgataaaaatgagtaaaggagaag
pet28GFP-Ptrc-R	acacattatacgagccggatgattaattgtcaagcgcaacgcaattaatgtaagttagc
tac-NGFP-F	aacgaacaatttaatgaactgattcaaagtaaaggagaagaacttttcactggag
tac-NGFP-R	agttcattaaattgttcgtttgttgtgatttttttcatggtatatctccttcttaaagttaaacaaaggtctgatcac
tac-N2TAG-R	agttcattaaattgttcgtttgttgtgatttttttctacatggtatatctccttcttaaagttaaacaaaggtctgatcac
tac-N3TAG-R	agttcattaaattgttcgtttgttgtgattttctatttcatggtatatctccttcttaaagttaaacaaaggtctgatcac
tac-N4TAG-R	agttcattaaattgttcgtttgttgtgatctattttttcatggtatatctccttcttaaagttaaacaaaggtctgatcac
tac-N5TAG-R	agttcattaaattgttcgtttgttgtctagatttttttcatggtatatctccttcttaaagttaaacaaaggtctgatcac
tac-N6TAG-R	agttcattaaattgttcgtttgtctatgtgatttttttcatggtatatctccttcttaaagttaaacaaaggtctgatcac
tac-N7TAG-R	agttcattaaattgttcgttctatgttgtgatttttttcatggtatatctccttcttaaagttaaacaaaggtctgatcac
tac-N23TAG-R	agttcattaaattgttcgtttgttgtgatttttttctactacatggtatatctccttcttaaagttaaacaaaggtctgatcac
tac-N34TAG-R	agttcattaaattgttcgtttgttgtgattttctactatttcatggtatatctccttcttaaagttaaacaaaggtctgatcac
tac-N45TAG-R	agttcattaaattgttcgtttgttgtgatctactattttttcatggtatatctccttcttaaagttaaacaaaggtctgatcac
tac-N56TAG-R	agttcattaaattgttcgtttgttgtctactagatttttttcatggtatatctccttcttaaagttaaacaaaggtctgatcac
tac-N67TAG-R	agttcattaaattgttcgtttgtctactatgtgatttttttcatggtatatctccttcttaaagttaaacaaaggtctgatcac
p43-N2TAG-F	atgtacacatgtagaaaaaaatcacaacaaacgaacaatttaatgaactgattc
p43-N2TAG-R	gtgatttttttctacatgtgtacattcctctcttacctataatggtacc
p43-N3TAG-F	gtacacatgaaatagaaaatcacaacaaacgaacaatttaatgaactgat
p43-N3TAG-R	gttgtgattttctatttcatgtgtacattcctctcttacctataatgg
p43-N4TAG-F	cacatgaaaaaatagatcacaacaaacgaacaatttaatgaactgattcaaatg
p43-N4TAG-R	ttgttgtgatctattttttcatgtgtacattcctctcttacctataatggtacc
p43-N5TAG-F	catgaaaaaaatctagacaacaaacgaacaatttaatgaactgattcaaatgag
p43-N5TAG-R	cgtttgttgtctagatttttttcatgtgtacattcctctcttacctataatggtac
p43-N6TAG-F	atcacatagacaaacgaacaatttaatgaactgattcaaatg
p43-N6TAG-R	taaattgttcgtttgtctatgtgatttttttcatgtgtacattcctctcttacc
p43-N7TAG-F	aatcacaacatagaacgaacaatttaatgaactgattcaaatgagt
p43-N7TAG-R	aaattgttcgttctatgttgtgatttttttcatgtgtacattcctc
p43-N23TAG-F	atgtacacatgtagtagaaaaaaatcacaacaaacgaacaatttaatgaactgattcaaatgagta
p43-N23TAG-R	gtgatttttttctactacatgtgtacattcctctcttacctataatggtaccgct
p43-N34TAG-F	atgtacacatgaaatagtagaaaatcacaacaaacgaacaatttaatgaactgattcaaatgag
p43-N34TAG-R	gtgattttctactatttcatgtgtacattcctctcttacctataatggtaccgctatca
p43-N45TAG-F	atgtacacatgaaaaaatagtagatcacaacaaacgaacaatttaatgaactgattcaaatgagta
p43-N45TAG-R	gtgatctactattttttcatgtgtacattcctctcttacctataatggtaccgctatca
p43-N56TAG-F	atgtacacatgaaaaaaatctagtagacaacaaacgaacaatttaatgaactgattcaaatgagtaa
p43-N56TAG-R	gtctactagatttttttcatgtgtacattcctctcttacctataatggtaccgctatca
p43-N67TAG-F	atgtacacatgaaaaaaatcacatagtagacaaacgaacaatttaatgaactgattcaaatg
p43-N67TAG-R	gtgatttttttcatgtgtacattcctctcttacctataatggtaccgctatca
fx-pHTp43-R	ataccacctatcagagctcgaattcactggccg
rh-pHTp43-1F	tcgagctctgataggtggtatgttttcgcttgaac
rh-pHTp43-1R	tcatccatgtgtacattcctctcttacctataatggtac
rh-pHTtrS-F	gaggaatgtacacatggatgaatttgaaatgattaaacgcaat
pHT-tRNA-R	tagatttcaagtatctaatgagacaagacttattatatcacgtatgttctcg
pHT-tRNA-F	ctcattagatacttgaaatctaatagtaaccggcgg
cp1-p224-R	agcccatttttgtcaaataaaatttaaattaaaaattctatgattcctcaaatgaaaatgccgtgtttacataagc
cp1-p224-F	tttatttgacaaaaatgggctcgtgttgtataatctaagctagtgtattttacttgaaatctaatagtaaccggcgg
cp1-p566-R	tcaaaagagtgtcaaccctctatttcgagaggccgttttttatgaaaatgccgtgtttacataagc
cp1-p566-F	tagagggttgacactcttttgagaatatgttatattatcagtacttgaaatctaatagtaaccggcgg
CP1-mut-R	tctaatgagacaagacttattatatcacgtatgttctcgtgtgg
CP1-10bpmut-F	aataagtcttgtctcattagatacttgaaatnnnnnnnnnnccggcggtagttcagcag
CP1-20bpmut-F	aataagtcttgtctcattagannnnnnnnnnnnnnnnnnnnccggcggtagttcagcag
CP1-15bpmut-R	aatgagacaagacttattatannnnnnnnnnnnnnntgtggtcaggcatttttaaaaactttttttgtttttatgaaaatgccg
CP1-15bpmut-F	tataataagtcttgtctcattagatacttgaaatctaatagtaaccggcgg
fx-pBUA-AN-F	atggtcatagctgtggacgaagctcggaaagaatttggagatgac
fx-pBUA-AN-R	cagactcagcaagagttgcagacaaagatctccatggacgc
rh-pBUA-AN-F	tgtctgcaactcttgctgagtctggctttcggtaagcta
rh-pBUA-AN-R	gagcttcgtccacagctatgaccatgattacgccaagct
yz-pBUA-AN-1F	ggcaacccgatcatggaaattgccaa
yz-pBUA-AN-1R	agactttgccctgtctatccaggcat
yz-pBUA-AN-2F	aggtaagagaggaatgtacacatgggca
yz-pBUA-AN-2R	catcgattgtggccatgcctgtgcta
yz-pBUA-AN-3F	tcaggcgaactgcttaaccttccgta
fx-PpBUA-AN-F	ggaggtgataaaaatgggcaaaaacttacaagctctggc
fx-PpBUA-AN-R	ctaccgttcgtatctcggtcagatgtcacgtgttcgctcatggtcaatatcatca
rh-PpBUAAN-F	acatctgaccgagatacgaacggtagaatcgtcgacct
rh-PodhAAN-R	aagtttttgcccatttttatcacctcctttcaacgatattttaccactgt
rh-P333AN-R	aagtttttgcccatttttatcacctcctttttcaaactatgagaatattatatcaag
rh-PyvyDAN-R	aagtttttgcccatttttatcacctcctttattaaggatatgtatctatttctct
rh-PvegAN-R	aagtttttgcccatttttatcacctcctttcactacatttattgtacaacacga
rh-P566AN-R	aagtttttgcccatttttatcacctcctttctgataatataacatattctcaaaaga
QR-nag-1F	cgccagactacggatatcgtgaccaac
QR-nag-1.1R	cgcgtatggcgacgctctatccg
QR-nag-1.2F	cgccggatagagcgtcgccatacgcgaagttcctattctctagaaagtataggaacttcgacaggagacatattgtcaggcgacctgacg
QR-nag-1.2R	cgctacggggtctgacgctcagt
QR-nag-2F	ccactgagcgtcagaccccgtagcgaagttcctattctctagaaagtataggaacttctcagctggactaaaaggcatgcaatttc
QR-nag-2R	ttttatcacctcctttctgataatataacatattctcaaaagagtgtcaaccc
QR-nag-3F	gagggttgacactcttttgagaatatgttatattatcagaaaggaggtgataaaaatgtgtggaattgttggcgc
QR-nag-3R	gccactgaaatcgtcgatattgctgcattactcaaccgtaaccgattttgcc
QR-nag-4F	cggttacggttgagtaatgcagcaatatcgacgatttcagtgg
QR-nag-4R	ggagtaacggacgttaccagaccagtgaa
yz-qrnag-R	tgttccggcgtcagttcatca
yz-qrnag-F	cgtggcggtcagttgtatgtctt
cx-qrnag-1	ttctgcctcactcatcgtggattcctcaa
cx-qrnag-2	cgtcatacttgaagctagacaggcttatcttgga
cx-qrnag-3	gcgcttcaatgcgtttgtcctgaga
cx-qrnag-4	cctcttcaaggaagataaagcgacgggtca
cx-qrnag-5	gcttgtccgcctggtgtcatactttctc
cx-qrnag-6	cgatattgctgcattactcaaccgtaaccgatt
QR-poxB-1F	cactgcgtaaatcaatcatggcatgtcc
QR-poxB-1R	cgcttgctgtgagctgcgcgcaatcatcag
QR-poxB-2F	tgattgcgcgcagctcacagcaagcgaacatccacg
QR-poxB-2R	catcggctcgtataatgtgatcagacctttgtttaactttaagaaggagatataccatgtacgagcgttatgcaggt
QR-poxB-3F	gttaaacaaaggtctgatcacattatacgagccgatgattaattgtcaacgtgtaggctggagctgcttc
QR-poxB-3R	gaaacaaacggttgcagcattctccgtggacctgcagttcg
QR-poxB-4F	caggtccacggagaatgctgcaaccgtttgtttcatgg
QR-poxB-4R	ccgttagtgcctcctttctctcc
yz-qrpoxb-F	gtgactgagcagagcgaccaggttg
yz-qrpoxb-R	gattcgcagcgcatcgccttctatcg
cx-qrpoxb-1	acctgcgtgcaatccatcttgttcaatcat
cx-qrpoxb-2	gaaggctttatcgctggtcgtctcactc
cx-qrpoxb-3	gcggcttggtcgggtaacggtatca
cx-qrpoxb-4	gtgcctcctttctctcccatcccttcc
cx-qrpoxb-5	cagactgagtaatttggtgcgggcgaaa
cx-qrpoxb-6	gtatatggattgggtagagcaggaagtgaaagc
QR-qrman-1F	cagcaagaatggcgatgaagaccaggttatc
QR-qrman-1R	cgcaataacgcaggcgttctgtgacattaacttatttccgttaacacctcaacgtgccagatg
QR-qrman-2F	gtcacagaacgcctgcgttattgcgcaggcgttttgtaataaaaaaagagcctcggatagagcgtcgccatacgc
QR-qrman-3R	actgccgggatttcccggcagtctgacaagttattctgcaatagttaaaagcgctgggtcataaaattacagtcatc
QR-qrman-4F	cagactgccgggaaatcccggcagtcttttttccattaaaacacggccggtatcgctggttacgcttgc
QR-qrman-4R	cggaatctggaaatcggctactcc
QR-qrmanP566-2R	catttttatcacctcctttctgataatataacatattctcaaaagagtgtcaaccc
QR-qrmanP566-3F	gagggttgacactcttttgagaatatgttatattatcagaaaggaggtgataaaaatgaatataaatgttgatgtgaagcaaaacatgag
QR-qrmanPtac-2R	tccttcttaaagttaaacaaaggtctgatcacattatacgagccgatgattaattgtcaatctcggtcagatgttactagcaactca
QR-qrmanPtac-3F	cggctcgtataatgtgatcagacctttgtttaactttaagaaggagatataccatgaatataaatgttgatgtgaagcaaaacatgagc
QR-qrmanPdnaKJ-2R	tcacctcctttatatattcggtcatcatgtggttgtgagtctgtaatatctcggtcagatgttactagcaactca
QR-qrmanPdnaKJ-3F	gactcacaaccacatgatgaccgaatatataaaggaggtgataaaaatgaatataaatgttgatgtgaagcaaaacatgagc
QR-qrman-3.1R	cacacatttttatcacctcctttttaaaagcgctgggtcataaaattacagtcatc
QR-qrman-3.2F	gacccagcgcttttaaaaaggaggtgataaaaatgtgtggaattgttggcgcga
QR-qrman-3.2R	actgccgggatttcccggcagtctgacaagttattctgcaatagccactgaaatcgtcgatattgctgca
yz-qrman-F	cgcctgactgaaagtattcagtccgtacgt
yz-qrman-R	ggtcgtgttgaagatgttg
cx-qrman-1	tgatattgaccatgagcgaacacgtg
cx-qrman-2	agctcgcttaaatcaacctgaccg
cx-qrman-3	cgccggagcaaaggaattgcca
cx-qrman-4	cgtaggcttcagcgtgaatgtaagagatct
PFKA-1F	cgtcgttgacgaatttattggtggtgcg
PFKA-1R	cgcaataacgcaggcgttctgtgacattaacttatttcgcgggtctggctctcttttatactga
PFKA-2F	gtcacagaacgcctgcgttattgcgcaggcgttttgtaataaaaaaagagcctattctccgtggacctgcagtt
P224TAG-PFKA-2R	gcttgtcaacacaccgattttcttaatctacatttttatcacctcctttaaatacactagcttagattatacaacacgagccca
P224TAG-PFKA-3F	aggaggtgataaaaatgtagattaagaaaatcggtgtgttgacaagcgg
PFKA-3R	ttcgatagcgtcgatgatgtcgtggt
PFKA-F	gctggcgcaaagtatgtttatctccggttc
PFKA-R	ctggatacctacacaacgaccgccgtaa
PtacTAG-PFKA-2R	cgcttgtcaacacaccgattttcttaatctacatggtatatctccttcttaaagttaaacaaaggtctgatc
PtacTAG-PFKA-3F	gaaggagatataccatgtagattaagaaaatcggtgtgttgacaagcgg
cx-pfka-F	accgctatcaggacatagcgttggcta
cx-pfka-R	gcagccaacgtcagatctccacaataac
rh-PFKA-GFP-1F	aaagtcacggacctccacgatgcttgtag
rh-PFKA-GFP-1R	cgcaataacgcaggcgttctgtgacattaacttatttcctgttggcctacacagtaaagaaattacgc
rh-PFKA-GFP-2F	gtcacagaacgcctgcgttattgcgcaggcgttttgtaataaaaaaagagcctattctccgtggacctgcagtt
rh-PFKA-GFP-2R	cgtcggcggagtagggtactgattgaagatttcgatagcgtcgatgatgtcgtggt
rh-PFKA-GFP-3F	atcttcaatcagtaccctactccgccgacgatgagtaaaggagaagaacttttcactggagttg
rh-PFKA-GFP-3R	cgggatttcccggcagtctgacaagttattctgcaatagttatttgtatagttcatccatgccatgtgtaatcccagc
rh-PFKA-GFP-4F	ataacttgtcagactgccgggaaatcccggcagtcttttttccattaaaacacggcgcaccttgcggtgcctttcttatc
rh-PFKA-GFP-4R	gaagatgttaacgtcgtggaaccgctgt
yz-PFKA-GFP-F	gttattgtggagatctgacgttggctgc
yz-PFKA-GFP-R	ccattactggtgaagcaagcccgttatg
rh-DP4-murB-1F	tgctgtggagaggaatcagaattgc
rh-DP4-murB-1R	attgttatccgctcccctccgcattccatttgcttttc
rh-DP4-murB-2F	ggaatgcggaggggagcggataacaatttcacacaggaaacagc
rh-DP4-murB-2R	taagctcttgctaaaccttttccatgtgtacattcctctcttacctataatggtacc
rh-DP4-murB-3F	aggtaagagaggaatgtacacatggaaaaggtttagcaagagcttaaagaacg
rh-DP4-murB-3R	cggcgttacttcgtttggcagaa
rh-DP4-murB-1F1	agcaagaaatggtaccgtggaatcatcctcccaa
rh-DP4-murB-1F2	cagtggctgaatcttctccattagaacatagggagaga
rh-DP4-murB-1R1	ttgggaggatgattccacggtaccatttcttgct
rh-DP4-murB-1R2	tctctccctatgttctaatggagaagattcagccactg
yz-DP4-F	tgcgttcttgccgtgatttcgtgtacca
yz-DP4-R	gatgtcctgtagctgaaatccatctgctc
rh-DP8-walR-1F	gccgtgtgagcggaattacagat
rh-DP8-walR-1R	cctgtgtgaaattgttatccgctcccctcctgccgaatgacttc
rh-DP8-walR-2F	ggcaggaggggagcggataacaatttcacacaggaaacagc
rh-DP8-walR-2R	caactaaaattttcttctacatgtgtacatttcacctcctttctataatggtacc
rh-DP8-walR-3F	ggaggtgaaatgtacacatgtagaagaaaattttagttgttgacgacg
rh-DP8-walR-3R	ttctgcgttctccttcagtcatcg
yz-DP8-R	agggaagatgacgagagagccgatatg
rh-DP9-csda-1F	tggacaatgacattccgcttatcgt
rh-DP9-csda-1R	cctgtgtgaaattgttatccgctccctttagatgccaccgaacctacg
rh-DP9-csda-2F	gtggcatctaaagggagcggataacaatttcacacaggaaacagc
rh-DP9-csda-2R	gtttcatgtccacctacatgtgtacatttcacctcctttctataatggtacc
rh-DP9-csda-3F	ggaggtgaaatgtacacatgtaggtggacatgaaacaaagaattttgac
rh-DP9-csda-3R	cctgttcgccttgaagagcttgaa
yz-DP9-R	tcgtcgccaatacaagtgcgatgaca
rh-DP-GFP_1F	cccgcaacccgaaagaagcaatataaagaacagt
rh-DP-GFP_1R	cgcaataacgcaggcgttctgtgacattaacttatttcgttttacttttcgaggctttccttcagctcttttgt
rh-DP-GFP_2F	gtcacagaacgcctgcgttattgcgcaggcgttttgtaataaaaaaagagcctgagcggataacaatttcacacaggaaacagc
rh-DP-GFP_3F	atcttcaatcagtaccctactccgccgacgatgagtaaaggagaagaacttttcactggagttg
rh-DP-GFP_3R	cgggatttcccggcagtctgacaagttattctgcaatagttatttgtatagttcatccatgccatgtgtaatcccagc
rh-DP-GFP_4F	ataacttgtcagactgccgggaaatcccggcagtcttttttccattaaaacacggccgcacaatgtgcaaagcttcttttttatttgcct
rh-DP-GFP_4R	cctatgtaacggtaactgcacagcacaga
rh-DP-GFP_F	acttcttgtactcggaactggcggctat
rh-DP-GFP_R	gcggcagacactggcagagattacg
rh-DP4-GFP_2R	cgtcggcggagtagggtactgattgaagatgcgatttccgccgatgatttcaac
rh-DP8-GFP_2R	cgtcggcggagtagggtactgattgaagatatttggatggctcgggttgtcct
rh-DP9-GFP_2R	cgtcggcggagtagggtactgattgaagatcaaggcggattccactaaatctccca
yz-DP-GFP-F	gagcagatggatttcagctacaggacatc
yz-DP-GFP-R	gtgttcctaagcctgctgctggaattatgg
