# Supplementary material for: Titrating bacterial growth and chemical biosynthesis for efficient N-acetylglucosamine and N-acetylneuraminic acid bioproduction
Source: Nat Commun. 2020 Oct 8;11:5078. doi: 10.1038/s41467-020-18960-1 (PMC7544899; doi:10.1038/s41467-020-18960-1)
Supplement: Supplementary file 6 — Supplementary Data 3 [file 41467_2020_18960_MOESM6_ESM.xlsx]

## Sheet: Sheet1
All the sequences data cited in Supplementary Data 1
Seq. S1
% Capitalized letters represent additional synthetic N-terminal coding sequence to increase green fluorescent protein expression level
ATGAAAAAAATCACAACAAACGAACAATTTAATGAACTGATTCAAagtaaaggagaagaacttttcactggagttgtcccaattcttgttgaattagatggtgatgttaatgggcacaaattttctgtcagtggagagggtgaaggtgatgcaacatacggaaaacttacccttaaatttatttgcactactggaaagcttcctgttccttggccaacacttgtcactactcttacttatggtgttcaatgcttttcaagatacccagatcatatgaagcggcacgacttcttcaagagcgccatgcctgagggatacgtgcaggagaggaccatcttcttcaaggacgacgggaactacaagacacgtgctgaagtcaagtttgagggagacaccctc…
Seq. S2
% Capitalized letters represent P566 promoter while lowercase letters represent glmS mutant 2123-72 (E14K, D386V, S449P, E524G) gene
AAAAAACGGCCTCTCGAAATAGAGGGTTGACACTCTTTTGAGAATATGTTATATTATCAGAAAGGAGGTGATAAAAatgtgtggaattgttggcgcgatcgcgcaacgtgatgtagcaaaaatccttcttgaaggtttacgtcgtctggaataccgcggatatgactctgccggtctggccgttgttgatgcagaaggtcatatgacccgcctgcgtcgcctcggtaaagtccagatgctggcacaggcagcggaagaacatcctctgcatggcggcactggtattgctcacactcgctgggcgacccacggtgaaccttcagaagtgaatgcgcatccgcatgtttctgaacacattgtggtggtgcataacggcatcatcgaaaaccatgaaccgct…
Seq. S3
% Capitalized letters represent Ptac promoter while lowercase letters represent yqab gene
TTGACAATTAATCATCGGCTCGTATAATGTGATCAGACCTTTGTTTAACTTTAAGAAGGAGATATACCatgtacgagcgttatgcaggtttaatttttgatatggatggcacaatcctggatacggagcctacgcaccgtaaagcgtggcgcgaagtattagggcactacggtcttcagtacgatattcaggcgatgattgcgcttaatggatcgcccacctggcgtattgctcaggcaattattgagctgaatcaggccgatctcgacccgcatgcgttagcgcgtgaaaaaacagaagcagtaagaagtatgctgctggatagcgtcgaaccgcttcctcttgttgatgtggtgaaaagttggcatggtcgtcgcccaatggctgtaggaacgggga…
Seq. S4
% Capitalized letters represent Ptac promoter while lowercase letters represent GNA1 gene
TTGACAATTAATCATCGGCTCGTATAATGTGATCAGACCTTTGTTTAACTTTAAGAAGGAGATATACCatgaatataaatgttgatgtgaagcaaaacatgagccatatcttcgacgcatctgtactggctccacatattcctagtaaccttcctgataatttcaaggtgagaccactggcaaaggatgatttttcgaagggatatgtcgacctgctgtcacaattgacgtcagttggaaaccttgaccaagaagcatttgagaaacgatttgaggcgatgagaacaagcgtaccgaattatcacatcgtagtaattgaggattccaacagccagaaagtggtggcgtctgctagtttggttgttgaaatgaaattcattcatggggccggatcaaggg…
Seq. S5
% Capitalized letters represent P566 promoter while lowercase letters represent GNA1 gene
AAAAAACGGCCTCTCGAAATAGAGGGTTGACACTCTTTTGAGAATATGTTATATTATCAGAAAGGAGGTGATAAAAatgaatataaatgttgatgtgaagcaaaacatgagccatatcttcgacgcatctgtactggctccacatattcctagtaaccttcctgataatttcaaggtgagaccactggcaaaggatgatttttcgaagggatatgtcgacctgctgtcacaattgacgtcagttggaaaccttgaccaagaagcatttgagaaacgatttgaggcgatgagaacaagcgtaccgaattatcacatcgtagtaattgaggattccaacagccagaaagtggtggcgtctgctagtttggttgttgaaatgaaattcattcatggggccgg…
Seq. S6
% Capitalized letters represent PdnaKJ promoter while lowercase letters represent GNA1 gene
TATTACAGACTCACAACCACATGATGACCGAATATATAAAGGAGGTGATAAAAatgaatataaatgttgatgtgaagcaaaacatgagccatatcttcgacgcatctgtactggctccacatattcctagtaaccttcctgataatttcaaggtgagaccactggcaaaggatgatttttcgaagggatatgtcgacctgctgtcacaattgacgtcagttggaaaccttgaccaagaagcatttgagaaacgatttgaggcgatgagaacaagcgtaccgaattatcacatcgtagtaattgaggattccaacagccagaaagtggtggcgtctgctagtttggttgttgaaatgaaattcattcatggggccggatcaaggggtcgtgttgaagatg…
Seq. S7
% Capitalized letters represent Ptac promoter, lowercase green letters represent GNA1 gene and blue letters represent glmS gene
TTGACAATTAATCATCGGCTCGTATAATGTGATCAGACCAAAGGAGGTGATAAAAatgaatataaatgttgatgtgaagcaaaacatgagccatatcttcgacgcatctgtactggctccacatattcctagtaaccttcctgataatttcaaggtgagaccactggcaaaggatgatttttcgaagggatatgtcgacctgctgtcacaattgacgtcagttggaaaccttgaccaagaagcatttgagaaacgatttgaggcgatgagaacaagcgtaccgaattatcacatcgtagtaattgaggattccaacagccagaaagtggtggcgtctgctagtttggttgttgaaatgaaattcattcatggggccggatcaaggggtcgtgttgaaga…
Seq. S8
% Capitalized letters represent Ptac promoter, lowercase green letters represent GNA1 gene and blue letters represent glmS gene
TTGACAATTAATCATCGGCTCGTATAATGTGATCAGACCAAAGGAGGTGATAAAAatgtgtggaattgttggcgcgatcgcgcaacgtgatgtagcaaaaatccttcttgaaggtttacgtcgtctggaataccgcggatatgactctgccggtctggccgttgttgatgcagaaggtcatatgacccgcctgcgtcgcctcggtaaagtccagatgctggcacaggcagcggaagaacatcctctgcatggcggcactggtattgctcacactcgctgggcgacccacggtgaaccttcagaagtgaatgcgcatccgcatgtttctgaacacattgtggtggtgcataacggcatcatcgaaaaccatgaaccgctgcgtgaagagctaaaagcgcg…
Seq. S9
% Capitalized letters represent P43 promoter while lowercase letters represent murB gene with amber stop codon TAG replacement (red)
TGATAGGTGGTATGTTTTCGCTTGAACTTTTAAATACAGCCATTGAACATACGGTTGATTTAATAACTGACAAACATCACCCTCTTGCTAAAGCGGCCAAGGACGCCGCCGCCGGGGCTGTTTGCGTTCTTGCCGTGATTTCGTGTACCATTGGTTTACTTATTTTTTTGCCAAGGCTGTAATGGCTGAAAATTCTTACATTTATTTTACATTTTTAGAAATGGGCGTGAAAAAAAGCGCGCGATTATGTAAAATATAAAGTGATAGCGGTACCATTATAGAAAGGAGGTGAAATGTACACatggaaaaggttTAGcaagagcttaaagaacgagaagtcggcaaggttcttgcaaatgaaccgctcgcgaatcatacaacgatgaaaatcggcggacc…
Seq. S10
% Capitalized letters represent P43 promoter while lowercase letters represent walR gene with amber stop codon TAG replacement (red)
TGATAGGTGGTATGTTTTCGCTTGAACTTTTAAATACAGCCATTGAACATACGGTTGATTTAATAACTGACAAACATCACCCTCTTGCTAAAGCGGCCAAGGACGCCGCCGCCGGGGCTGTTTGCGTTCTTGCCGTGATTTCGTGTACCATTGGTTTACTTATTTTTTTGCCAAGGCTGTAATGGCTGAAAATTCTTACATTTATTTTACATTTTTAGAAATGGGCGTGAAAAAAAGCGCGCGATTATGTAAAATATAAAGTGATAGCGGTACCATTATAGAAAGGAGGTGAAATGTACACatgTAGaagaaaattttagttgttgacgacgagaaaccgattgcagatatattggaatttaacttaagaaaagaaggctatgaagtgcactgtgccca…
Seq. S11
% Capitalized letters represent P43 promoter while lowercase letters represent cdsA gene with amber stop codon TAG replacement (red)
TGATAGGTGGTATGTTTTCGCTTGAACTTTTAAATACAGCCATTGAACATACGGTTGATTTAATAACTGACAAACATCACCCTCTTGCTAAAGCGGCCAAGGACGCCGCCGCCGGGGCTGTTTGCGTTCTTGCCGTGATTTCGTGTACCATTGGTTTACTTATTTTTTTGCCAAGGCTGTAATGGCTGAAAATTCTTACATTTATTTTACATTTTTAGAAATGGGCGTGAAAAAAAGCGCGCGATTATGTAAAATATAAAGTGATAGCGGTACCATTATAGAAAGGAGGTGAAATGTACACatgTAGgtggacatgaaacaaagaattttgacaggtgttctggcagcaattgtatttttatttttggttattgtcgggaaattgccgttcaccatatt…
Seq. S12
% Capitalized letters represent Ptac promoter while lowercase green letters represent gfp gene (Seq. S1)
TTGACAATTAATCATCGGCTCGTATAATGTGATCAGACCTTTGTTTAACTTTAAAGGAGGTGATAAAAatgaaaaaaatcacaacaaacgaacaatttaatgaactgattcaaagtaaaggagaagaacttttcactggagttgtcccaattcttgttgaattagatggtgatgttaatgggcacaaattttctgtcagtggagagggtgaaggtgatgcaacatacggaaaacttacccttaaatttatttgcactactggaaagcttcctgttccttggccaacacttgtcactactcttacttatggtgttcaatgcttttcaagatacccagatcatatgaagcggcacgacttcttcaagagcgccatgcctgagggatacgtgcaggagagga…
Seq. S13
% Capitalized letters represent PssrA promoter while lowercase green letters represent gfp gene (Seq. S1)
ATTGGCTATCACATCCGACACAAATGTTGCCATCCCATTGCTTAATCGAATAAAAATCAGGCTACATGGGTGCTAAATCTTTAACGATAACGCCATTGAGGCTGGTCATGGCGCTCATAAATCTGGTATACTTACCTTTACACATTAAAGGAGGTGATAAAAatgaaaaaaatcacaacaaacgaacaatttaatgaactgattcaaagtaaaggagaagaacttttcactggagttgtcccaattcttgttgaattagatggtgatgttaatgggcacaaattttctgtcagtggagagggtgaaggtgatgcaacatacggaaaacttacccttaaatttatttgcactactggaaagcttcctgttccttggccaacacttgtcactactcttact…
Seq. S14
% Capitalized letters represent PdnaKJ promoter while lowercase green letters represent gfp gene (Seq. S1)
GCACAAAAAATTTTTGCATCTCCCCCTTGATGACGTGGTTTACGACCCCATTTAGTAGTCAACCGCAGTGAGTGAGTCTGCAAAAAAATGAAATTGGGCAGTTGAAACCAGACGTTTCGCCCCTATTACAGACTCACAACCACATGATGACCGAATATATAAAGGAGGTGATAAAAatgaaaaaaatcacaacaaacgaacaatttaatgaactgattcaaagtaaaggagaagaacttttcactggagttgtcccaattcttgttgaattagatggtgatgttaatgggcacaaattttctgtcagtggagagggtgaaggtgatgcaacatacggaaaacttacccttaaatttatttgcactactggaaagcttcctgttccttggccaacacttg…
Seq. S15
% Capitalized letters represent PgrpE promoter while lowercase green letters represent gfp gene (Seq. S1)
GATTGATGACAATGTGAGTGCTTCCCTTGAAACCCTGAAACTGATCCCCATAATAAGCGAAGTTAGCGAGATGAATGCGAAAAAAACGAAAGGAGGTGATAAAAatgaaaaaaatcacaacaaacgaacaatttaatgaactgattcaaagtaaaggagaagaacttttcactggagttgtcccaattcttgttgaattagatggtgatgttaatgggcacaaattttctgtcagtggagagggtgaaggtgatgcaacatacggaaaacttacccttaaatttatttgcactactggaaagcttcctgttccttggccaacacttgtcactactcttacttatggtgttcaatgcttttcaagatacccagatcatatgaagcggcacgacttcttca…
Seq. S16
% Capitalized letters represent PalsAR promoter while lowercase green letters represent gfp gene (Seq. S1)
AGCAACATCTATCATCTAAAAAACCAGAAAAACAAATAACATCATGTTTTTAAACTAATTAAATGAAATAAAATTTTAAGCCACTCGCCATTGTTCACAATAAAATAAACTTTATAAATTTTATTTTTTTGTGAAGTCGCCAGCATCTTTTCTGTTCTTGCTGTGGTGATATAGTGGCGTCTTCAATTCAAAAAGGAGGTGATAAAAatgaaaaaaatcacaacaaacgaacaatttaatgaactgattcaaagtaaaggagaagaacttttcactggagttgtcccaattcttgttgaattagatggtgatgttaatgggcacaaattttctgtcagtggagagggtgaaggtgatgcaacatacggaaaacttacccttaaatttatttgcactact…
Seq. S17
% Capitalized letters represent T7 promoter, lowercase green letters represent gfp gene (Seq. S1) and blue letters represent T7 RNA Polymerase gene
TAATACGACTCACTATAGGCCTCTAGAAATAATTTTGTTTAACAAAGGAGGTGATAAAAatgaaaaaaatcacaacaaacgaacaatttaatgaactgattcaaagtaaaggagaagaacttttcactggagttgtcccaattcttgttgaattagatggtgatgttaatgggcacaaattttctgtcagtggagagggtgaaggtgatgcaacatacggaaaacttacccttaaatttatttgcactactggaaagcttcctgttccttggccaacacttgtcactactcttacttatggtgttcaatgcttttcaagatacccagatcatatgaagcggcacgacttcttcaagagcgccatgcctgagggatacgtgcaggagaggaccatcttct…
Seq. S18
% Capitalized letters represent P566 promoter while lowercase green letters represent gfp gene (Seq. S1)
AAAAAACGGCCTCTCGAAATAGAGGGTTGACACTCTTTTGAGAATATGTTATATTATCAGAAAGGAGGTGATAAAAatgaaaaaaatcacaacaaacgaacaatttaatgaactgattcaaagtaaaggagaagaacttttcactggagttgtcccaattcttgttgaattagatggtgatgttaatgggcacaaattttctgtcagtggagagggtgaaggtgatgcaacatacggaaaacttacccttaaatttatttgcactactggaaagcttcctgttccttggccaacacttgtcactactcttacttatggtgttcaatgcttttcaagatacccagatcatatgaagcggcacgacttcttcaagagcgccatgcctgagggatacgtgca…
Seq. S19
% Capitalized letters represent P224 promoter while lowercase green letters represent gfp gene (Seq. S1)
TTGAGGAATCATAGAATTTTTAATTTAAATTTTATTTGACAAAAATGGGCTCGTGTTGTATAATCTAAGCTAGTGTATTTAAAGGAGGTGATAAAAatgaaaaaaatcacaacaaacgaacaatttaatgaactgattcaaagtaaaggagaagaacttttcactggagttgtcccaattcttgttgaattagatggtgatgttaatgggcacaaattttctgtcagtggagagggtgaaggtgatgcaacatacggaaaacttacccttaaatttatttgcactactggaaagcttcctgttccttggccaacacttgtcactactcttacttatggtgttcaatgcttttcaagatacccagatcatatgaagcggcacgacttcttcaagagcgcc…
Seq. S20
% Capitalized letters represent P333 promoter while lowercase green letters represent gfp gene (Seq. S1)
TTGAGGAATCATAGAATTTTGACTTAAAAATTTCAGTTGCTTAATCCCTACAATTCTTGATATAATATTCTCATAGTTTGAAAAAGGAGGTGATAAAAatgaaaaaaatcacaacaaacgaacaatttaatgaactgattcaaagtaaaggagaagaacttttcactggagttgtcccaattcttgttgaattagatggtgatgttaatgggcacaaattttctgtcagtggagagggtgaaggtgatgcaacatacggaaaacttacccttaaatttatttgcactactggaaagcttcctgttccttggccaacacttgtcactactcttacttatggtgttcaatgcttttcaagatacccagatcatatgaagcggcacgacttcttcaagagcg…
Seq. S21
% Capitalized letters represent Ptrc promoter while lowercase green letters represent gfp gene (Seq. S1)
TTGACAATTAATCATCCGGCTCGTATAATGTGTGGAATTGTGAAAGGAGGTGATAAAAatgaaaaaaatcacaacaaacgaacaatttaatgaactgattcaaagtaaaggagaagaacttttcactggagttgtcccaattcttgttgaattagatggtgatgttaatgggcacaaattttctgtcagtggagagggtgaaggtgatgcaacatacggaaaacttacccttaaatttatttgcactactggaaagcttcctgttccttggccaacacttgtcactactcttacttatggtgttcaatgcttttcaagatacccagatcatatgaagcggcacgacttcttcaagagcgccatgcctgagggatacgtgcaggagaggaccatcttctt…
Seq. S22
% Capitalized letters represent Ptac promoter, lowercase green letters represent GNA1 gene and blue letters represent glmS gene
TTGACAATTAATCATCGGCTCGTATAATGTGATCAGACCAAAGGAGGTGATAAAAatgaatataaatgttgatgtgaagcaaaacatgagccatatcttcgacgcatctgtactggctccacatattcctagtaaccttcctgataatttcaaggtgagaccactggcaaaggatgatttttcgaagggatatgtcgacctgctgtcacaattgacgtcagttggaaaccttgaccaagaagcatttgagaaacgatttgaggcgatgagaacaagcgtaccgaattatcacatcgtagtaattgaggattccaacagccagaaagtggtggcgtctgctagtttggttgttgaaatgaaattcattcatggggccggatcaaggggtcgtgttgaaga…
Seq. S23
% Capitalized letters represent P43 promoter while lowercase green letters represent gfp gene (Seq. S1)
TGATAGGTGGTATGTTTTCGCTTGAACTTTTAAATACAGCCATTGAACATACGGTTGATTTAATAACTGACAAACATCACCCTCTTGCTAAAGCGGCCAAGGACGCCGCCGCCGGGGCTGTTTGCGTTCTTGCCGTGATTTCGTGTACCATTGGTTTACTTATTTTTTTGCCAAGGCTGTAATGGCTGAAAATTCTTACATTTATTTTACATTTTTAGAAATGGGCGTGAAAAAAAGCGCGCGATTATGTAAAATATAAAGTGATAGCGGTACCATTATAGGTAAGAGAGGAATGTACACatgaaaaaaatcacaacaaacgaacaatttaatgaactgattcaaagtaaaggagaagaacttttcactggagttgtcccaattcttgttgaattagat…
Seq. S24
% Capitalized letters represent P43 promoter, lowercase green letters represent OMeY-tRNA synthetase gene. Blue letters represent mutant tRNA cassette, with capitalized letters representing tRNA sequences
TGATAGGTGGTATGTTTTCGCTTGAACTTTTAAATACAGCCATTGAACATACGGTTGATTTAATAACTGACAAACATCACCCTCTTGCTAAAGCGGCCAAGGACGCCGCCGCCGGGGCTGTTTGCGTTCTTGCCGTGATTTCGTGTACCATTGGTTTACTTATTTTTTTGCCAAGGCTGTAATGGCTGAAAATTCTTACATTTATTTTACATTTTTAGAAATGGGCGTGAAAAAAAGCGCGCGATTATGTAAAATATAAAGTGATAGCGGTACCATTATAGGTAAGAGAGGAATGTACACatggatgaatttgaaatgattaaacgcaataccagtgaaatcattagcgaggaagagctgcgcgaggtgctgaagaaggatgagaaaagcgcccagatt…
Seq. S25
% Capitalized letters represent P43 promoter, lowercase green letters represent OMeY-tRNA synthetase gene. Blue letters represent mutant tRNA cassette, with capitalized letters representing tRNA sequences
TGATAGGTGGTATGTTTTCGCTTGAACTTTTAAATACAGCCATTGAACATACGGTTGATTTAATAACTGACAAACATCACCCTCTTGCTAAAGCGGCCAAGGACGCCGCCGCCGGGGCTGTTTGCGTTCTTGCCGTGATTTCGTGTACCATTGGTTTACTTATTTTTTTGCCAAGGCTGTAATGGCTGAAAATTCTTACATTTATTTTACATTTTTAGAAATGGGCGTGAAAAAAAGCGCGCGATTATGTAAAATATAAAGTGATAGCGGTACCATTATAGGTAAGAGAGGAATGTACACatggatgaatttgaaatgattaaacgcaataccagtgaaatcattagcgaggaagagctgcgcgaggtgctgaagaaggatgagaaaagcgcccagatt…
Seq. S26
% Capitalized letters represent P43 promoter, lowercase green letters represent OMeY-tRNA synthetase gene. Blue letters represent mutant tRNA cassette, with capitalized letters representing tRNA sequences
TGATAGGTGGTATGTTTTCGCTTGAACTTTTAAATACAGCCATTGAACATACGGTTGATTTAATAACTGACAAACATCACCCTCTTGCTAAAGCGGCCAAGGACGCCGCCGCCGGGGCTGTTTGCGTTCTTGCCGTGATTTCGTGTACCATTGGTTTACTTATTTTTTTGCCAAGGCTGTAATGGCTGAAAATTCTTACATTTATTTTACATTTTTAGAAATGGGCGTGAAAAAAAGCGCGCGATTATGTAAAATATAAAGTGATAGCGGTACCATTATAGGTAAGAGAGGAATGTACACatggatgaatttgaaatgattaaacgcaataccagtgaaatcattagcgaggaagagctgcgcgaggtgctgaagaaggatgagaaaagcgcccagatt…
Seq. S27
% Capitalized letters represent P43 promoter, lowercase green letters represent OMeY-tRNA synthetase gene. Blue letters represent mutant tRNA cassette, with capitalized letters representing tRNA sequences
TGATAGGTGGTATGTTTTCGCTTGAACTTTTAAATACAGCCATTGAACATACGGTTGATTTAATAACTGACAAACATCACCCTCTTGCTAAAGCGGCCAAGGACGCCGCCGCCGGGGCTGTTTGCGTTCTTGCCGTGATTTCGTGTACCATTGGTTTACTTATTTTTTTGCCAAGGCTGTAATGGCTGAAAATTCTTACATTTATTTTACATTTTTAGAAATGGGCGTGAAAAAAAGCGCGCGATTATGTAAAATATAAAGTGATAGCGGTACCATTATAGGTAAGAGAGGAATGTACACatggatgaatttgaaatgattaaacgcaataccagtgaaatcattagcgaggaagagctgcgcgaggtgctgaagaaggatgagaaaagcgcccagatt…
Seq. S28
% Capitalized letters represent P43 promoter, lowercase green letters represent OMeY-tRNA synthetase gene. Blue letters represent mutant tRNA cassette, with capitalized letters representing tRNA sequences
TGATAGGTGGTATGTTTTCGCTTGAACTTTTAAATACAGCCATTGAACATACGGTTGATTTAATAACTGACAAACATCACCCTCTTGCTAAAGCGGCCAAGGACGCCGCCGCCGGGGCTGTTTGCGTTCTTGCCGTGATTTCGTGTACCATTGGTTTACTTATTTTTTTGCCAAGGCTGTAATGGCTGAAAATTCTTACATTTATTTTACATTTTTAGAAATGGGCGTGAAAAAAAGCGCGCGATTATGTAAAATATAAAGTGATAGCGGTACCATTATAGGTAAGAGAGGAATGTACACatggatgaatttgaaatgattaaacgcaataccagtgaaatcattagcgaggaagagctgcgcgaggtgctgaagaaggatgagaaaagcgcccagatt…
Seq. S29
% Capitalized letters represent P43 promoter, lowercase green letters represent OMeY-tRNA synthetase gene. Blue letters represent mutant tRNA cassette, with capitalized letters representing tRNA sequences
TGATAGGTGGTATGTTTTCGCTTGAACTTTTAAATACAGCCATTGAACATACGGTTGATTTAATAACTGACAAACATCACCCTCTTGCTAAAGCGGCCAAGGACGCCGCCGCCGGGGCTGTTTGCGTTCTTGCCGTGATTTCGTGTACCATTGGTTTACTTATTTTTTTGCCAAGGCTGTAATGGCTGAAAATTCTTACATTTATTTTACATTTTTAGAAATGGGCGTGAAAAAAAGCGCGCGATTATGTAAAATATAAAGTGATAGCGGTACCATTATAGGTAAGAGAGGAATGTACACatggatgaatttgaaatgattaaacgcaataccagtgaaatcattagcgaggaagagctgcgcgaggtgctgaagaaggatgagaaaagcgcccagatt…
Seq. S30
% Capitalized letters represent P43 promoter, lowercase green letters represent OMeY-tRNA synthetase gene. Blue letters represent mutant tRNA cassette, with capitalized letters representing tRNA sequences
TGATAGGTGGTATGTTTTCGCTTGAACTTTTAAATACAGCCATTGAACATACGGTTGATTTAATAACTGACAAACATCACCCTCTTGCTAAAGCGGCCAAGGACGCCGCCGCCGGGGCTGTTTGCGTTCTTGCCGTGATTTCGTGTACCATTGGTTTACTTATTTTTTTGCCAAGGCTGTAATGGCTGAAAATTCTTACATTTATTTTACATTTTTAGAAATGGGCGTGAAAAAAAGCGCGCGATTATGTAAAATATAAAGTGATAGCGGTACCATTATAGGTAAGAGAGGAATGTACACatggatgaatttgaaatgattaaacgcaataccagtgaaatcattagcgaggaagagctgcgcgaggtgctgaagaaggatgagaaaagcgcccagatt…
Seq. S31
% Capitalized letters represent P43 promoter, lowercase green letters represent OMeY-tRNA synthetase gene. Blue letters represent mutant tRNA cassette, with capitalized letters representing tRNA sequences
TGATAGGTGGTATGTTTTCGCTTGAACTTTTAAATACAGCCATTGAACATACGGTTGATTTAATAACTGACAAACATCACCCTCTTGCTAAAGCGGCCAAGGACGCCGCCGCCGGGGCTGTTTGCGTTCTTGCCGTGATTTCGTGTACCATTGGTTTACTTATTTTTTTGCCAAGGCTGTAATGGCTGAAAATTCTTACATTTATTTTACATTTTTAGAAATGGGCGTGAAAAAAAGCGCGCGATTATGTAAAATATAAAGTGATAGCGGTACCATTATAGGTAAGAGAGGAATGTACACatggatgaatttgaaatgattaaacgcaataccagtgaaatcattagcgaggaagagctgcgcgaggtgctgaagaaggatgagaaaagcgcccagatt…
Seq. S32
% Capitalized letters represent P43 promoter, lowercase green letters represent OMeY-tRNA synthetase gene. Blue letters represent mutant tRNA cassette, with capitalized letters representing tRNA sequences
TGATAGGTGGTATGTTTTCGCTTGAACTTTTAAATACAGCCATTGAACATACGGTTGATTTAATAACTGACAAACATCACCCTCTTGCTAAAGCGGCCAAGGACGCCGCCGCCGGGGCTGTTTGCGTTCTTGCCGTGATTTCGTGTACCATTGGTTTACTTATTTTTTTGCCAAGGCTGTAATGGCTGAAAATTCTTACATTTATTTTACATTTTTAGAAATGGGCGTGAAAAAAAGCGCGCGATTATGTAAAATATAAAGTGATAGCGGTACCATTATAGGTAAGAGAGGAATGTACACatggatgaatttgaaatgattaaacgcaataccagtgaaatcattagcgaggaagagctgcgcgaggtgctgaagaaggatgagaaaagcgcccagatt…
Seq. S33
% Capitalized letters represent P43 promoter, lowercase green letters represent OMeY-tRNA synthetase gene. Blue letters represent mutant tRNA cassette, with capitalized letters representing tRNA sequences
TGATAGGTGGTATGTTTTCGCTTGAACTTTTAAATACAGCCATTGAACATACGGTTGATTTAATAACTGACAAACATCACCCTCTTGCTAAAGCGGCCAAGGACGCCGCCGCCGGGGCTGTTTGCGTTCTTGCCGTGATTTCGTGTACCATTGGTTTACTTATTTTTTTGCCAAGGCTGTAATGGCTGAAAATTCTTACATTTATTTTACATTTTTAGAAATGGGCGTGAAAAAAAGCGCGCGATTATGTAAAATATAAAGTGATAGCGGTACCATTATAGGTAAGAGAGGAATGTACACatggatgaatttgaaatgattaaacgcaataccagtgaaatcattagcgaggaagagctgcgcgaggtgctgaagaaggatgagaaaagcgcccagatt…
Seq. S34
% Capitalized letters represent P43 promoter, lowercase green letters represent OMeY-tRNA synthetase gene. Blue letters represent mutant tRNA cassette, with capitalized letters representing tRNA sequences
TGATAGGTGGTATGTTTTCGCTTGAACTTTTAAATACAGCCATTGAACATACGGTTGATTTAATAACTGACAAACATCACCCTCTTGCTAAAGCGGCCAAGGACGCCGCCGCCGGGGCTGTTTGCGTTCTTGCCGTGATTTCGTGTACCATTGGTTTACTTATTTTTTTGCCAAGGCTGTAATGGCTGAAAATTCTTACATTTATTTTACATTTTTAGAAATGGGCGTGAAAAAAAGCGCGCGATTATGTAAAATATAAAGTGATAGCGGTACCATTATAGGTAAGAGAGGAATGTACACatggatgaatttgaaatgattaaacgcaataccagtgaaatcattagcgaggaagagctgcgcgaggtgctgaagaaggatgagaaaagcgcccagatt…
Seq. S35
% Capitalized letters represent P43 promoter, lowercase green letters represent age gene and blue letters represent neuB gene
TGATAGGTGGTATGTTTTCGCTTGAACTTTTAAATACAGCCATTGAACATACGGTTGATTTAATAACTGACAAACATCACCCTCTTGCTAAAGCGGCCAAGGACGCCGCCGCCGGGGCTGTTTGCGTTCTTGCCGTGATTTCGTGTACCATTGGTTTACTTATTTTTTTGCCAAGGCTGTAATGGCTGAAAATTCTTACATTTATTTTACATTTTTAGAAATGGGCGTGAAAAAAAGCGCGCGATTATGTAAAATATAAAGTGATAGCGGTACCATTATAGGTAAGAGAGGAATGTACACatgggcaaaaacttacaagctctggcccagctttataaaaatgccctgcttaacgatgtgcttccgttttgggaaaatcattcattagatagcgaaggc…
Seq. S36
% Green letters represent promoters of age and neuB
tgataggtggtatgttttcgcttgaacttttaaatacagccattgaaCATACGGTTGATTTAATAACTGACAAACATCACCCTCTTGCTAAAGCGGCCAAGGACGCCGCCGCCGGGGCTGTTTGCGTTCTTGCCGTGATTTCGTGTACCATTGGTTTACTTATTTTTTTGCCAAGGCTGTAATGGCTGAAAATTCTTACATTTATTTTACATTTTTAGAAATGGGCGTGAAAAAAAGCGCGCGATTATGTAAAATATAAAGTGATAGCGGTACCATTATAGgtaagagaggaatgtacacATGGATGAATTTGAAATGATTAAACGCAATACCAGTGAAATCATTAGCGAGGAAGAGCTGCGCGAGGTGCTGAAGAAGGATGAGAAAAGCGCCCAGATT…
Seq. S37
% Green letters represent promoters of age and neuB
tgataggtggtatgttttcgcttgaacttttaaatacagccattgaaCATACGGTTGATTTAATAACTGACAAACATCACCCTCTTGCTAAAGCGGCCAAGGACGCCGCCGCCGGGGCTGTTTGCGTTCTTGCCGTGATTTCGTGTACCATTGGTTTACTTATTTTTTTGCCAAGGCTGTAATGGCTGAAAATTCTTACATTTATTTTACATTTTTAGAAATGGGCGTGAAAAAAAGCGCGCGATTATGTAAAATATAAAGTGATAGCGGTACCATTATAGgtaagagaggaatgtacacATGGATGAATTTGAAATGATTAAACGCAATACCAGTGAAATCATTAGCGAGGAAGAGCTGCGCGAGGTGCTGAAGAAGGATGAGAAAAGCGCCCAGATT…
Seq. S38
% Green letters represent promoters of age and neuB
tgataggtggtatgttttcgcttgaacttttaaatacagccattgaaCATACGGTTGATTTAATAACTGACAAACATCACCCTCTTGCTAAAGCGGCCAAGGACGCCGCCGCCGGGGCTGTTTGCGTTCTTGCCGTGATTTCGTGTACCATTGGTTTACTTATTTTTTTGCCAAGGCTGTAATGGCTGAAAATTCTTACATTTATTTTACATTTTTAGAAATGGGCGTGAAAAAAAGCGCGCGATTATGTAAAATATAAAGTGATAGCGGTACCATTATAGgtaagagaggaatgtacacATGGATGAATTTGAAATGATTAAACGCAATACCAGTGAAATCATTAGCGAGGAAGAGCTGCGCGAGGTGCTGAAGAAGGATGAGAAAAGCGCCCAGATT…
Seq. S39
% Green letters represent promoters of age and neuB
tgataggtggtatgttttcgcttgaacttttaaatacagccattgaaCATACGGTTGATTTAATAACTGACAAACATCACCCTCTTGCTAAAGCGGCCAAGGACGCCGCCGCCGGGGCTGTTTGCGTTCTTGCCGTGATTTCGTGTACCATTGGTTTACTTATTTTTTTGCCAAGGCTGTAATGGCTGAAAATTCTTACATTTATTTTACATTTTTAGAAATGGGCGTGAAAAAAAGCGCGCGATTATGTAAAATATAAAGTGATAGCGGTACCATTATAGgtaagagaggaatgtacacATGGATGAATTTGAAATGATTAAACGCAATACCAGTGAAATCATTAGCGAGGAAGAGCTGCGCGAGGTGCTGAAGAAGGATGAGAAAAGCGCCCAGATT…
Seq. S40
% Green letters represent promoters of age and neuB
tgataggtggtatgttttcgcttgaacttttaaatacagccattgaaCATACGGTTGATTTAATAACTGACAAACATCACCCTCTTGCTAAAGCGGCCAAGGACGCCGCCGCCGGGGCTGTTTGCGTTCTTGCCGTGATTTCGTGTACCATTGGTTTACTTATTTTTTTGCCAAGGCTGTAATGGCTGAAAATTCTTACATTTATTTTACATTTTTAGAAATGGGCGTGAAAAAAAGCGCGCGATTATGTAAAATATAAAGTGATAGCGGTACCATTATAGgtaagagaggaatgtacacATGGATGAATTTGAAATGATTAAACGCAATACCAGTGAAATCATTAGCGAGGAAGAGCTGCGCGAGGTGCTGAAGAAGGATGAGAAAAGCGCCCAGATT…
Seq. S41
% Green letters represent promoters of age and neuB
tgataggtggtatgttttcgcttgaacttttaaatacagccattgaaCATACGGTTGATTTAATAACTGACAAACATCACCCTCTTGCTAAAGCGGCCAAGGACGCCGCCGCCGGGGCTGTTTGCGTTCTTGCCGTGATTTCGTGTACCATTGGTTTACTTATTTTTTTGCCAAGGCTGTAATGGCTGAAAATTCTTACATTTATTTTACATTTTTAGAAATGGGCGTGAAAAAAAGCGCGCGATTATGTAAAATATAAAGTGATAGCGGTACCATTATAGgtaagagaggaatgtacacATGGATGAATTTGAAATGATTAAACGCAATACCAGTGAAATCATTAGCGAGGAAGAGCTGCGCGAGGTGCTGAAGAAGGATGAGAAAAGCGCCCAGATT…
Seq. S42
% Green letters represent promoters of age and neuB
tgataggtggtatgttttcgcttgaacttttaaatacagccattgaaCATACGGTTGATTTAATAACTGACAAACATCACCCTCTTGCTAAAGCGGCCAAGGACGCCGCCGCCGGGGCTGTTTGCGTTCTTGCCGTGATTTCGTGTACCATTGGTTTACTTATTTTTTTGCCAAGGCTGTAATGGCTGAAAATTCTTACATTTATTTTACATTTTTAGAAATGGGCGTGAAAAAAAGCGCGCGATTATGTAAAATATAAAGTGATAGCGGTACCATTATAGgtaagagaggaatgtacacATGGATGAATTTGAAATGATTAAACGCAATACCAGTGAAATCATTAGCGAGGAAGAGCTGCGCGAGGTGCTGAAGAAGGATGAGAAAAGCGCCCAGATT…
