# Supplementary material for: Titrating bacterial growth and chemical biosynthesis for efficient N-acetylglucosamine and N-acetylneuraminic acid bioproduction
Source: Nat Commun. 2020 Oct 8;11:5078. doi: 10.1038/s41467-020-18960-1 (PMC7544899; doi:10.1038/s41467-020-18960-1)
Supplement: Supplementary file 7 — Source data [file 41467_2020_18960_MOESM7_ESM.xlsx]

## Sheet: Fig 2a
		FL/OD600 (0mM pAcF)								FL/OD600 (1mM pAcF)
		Parallel 1	Parallel 2	Parallel 3	Parallel 4	Parallel 5	Parallel 6	Mean value	Error bar	Parallel 1	Parallel 2	Parallel 3	Parallel 4	Parallel 5	Parallel 6	Mean value	Error bar
	2TAG	10.0638	9.60046	10.064	8.8662	10.115	9.86993	9.76323	0.437239	59.0834	59.9405	66.3092	63.9096	65.1649	64.994	63.2336	2.73295
	3TAG	9.10543	13.4403	9.38704	9.07714	8.91972	8.98995	9.81993	1.62562	62.001	62.9063	66.4685	58.1111	59.7638	62.3381	61.9315	2.61404
	4TAG	9.81372	9.85769	10.7393	10.8642	11.9069	11.6886	10.8118	0.804429	79.8333	78.4495	85.4527	82.5711	87.0073	82.1136	82.5712	2.96298
	5TAG	9.94106	9.1222	9.1407	10.3276	9.72785	10.5146	9.79566	0.533547	71.8474	67.7729	74.403	74.9444	72.322	69.0849	71.7291	2.59796
	6TAG	9.51232	10.2989	9.09557	9.17839	10.8527	9.31149	9.70822	0.646848	62.3671	73.518	60.196	65.7326	68.5829	70.4957	66.8154	4.5893
	7TAG	10.9267	11.0676	9.80488	10.1419	11.2388	11.4262	10.7677	0.590119	63.8866	67.2707	63.4706	63.3559	71.9036	70.0646	66.6587	3.37246
	23TAG	5.6505	6.50396	6.48264	5.99405	6.61843	6.85477	6.35073	0.404999	33.0235	34.8265	33.5289	31.9649	37.5477	36.1391	34.5051	1.89875
	34TAG	4.70568	5.93161	5.20317	5.43211	6.46153	6.30624	5.67339	0.619695	27.735	31.9246	27.0816	28.3935	26.2897	30.3351	28.6266	1.9362
	45TAG	7.65277	7.49256	7.26365	6.68087	6.82221	6.57623	7.08138	0.410597	45.0865	43.7441	39.354	35.8687	38.2495	39.2036	40.2511	3.18058
	56TAG	7.0555	7.29979	6.07429	6.68087	6.05649	6.2438	6.56846	0.482426	35.2591	35.4243	35.0746	43.7441	39.7835	40.2739	38.2599	3.25693
	67TAG	6.61843	6.55709	5.93161	6.10027	6.18136	6.55599	6.32413	0.264326	36.8115	38.8264	35.5772	37.2475	36.4888	41.4339	37.7309	1.92234
		FL/OD600
	pAcF (mM)	Parallel 1	Parallel 2	Parallel 3	Mean value	Error bar
	0	9.5	9.6	10.1	7.3	9.125
	0.001	9.6	9.1	10.7	7.35025	9.18756
	0.005	9.2	12.2	12.5	8.47625	10.5941
	0.01	12.6	13.1	14	9.9275	12.4069
	0.05	23	22.7	29.7	18.8625	23.5656
	0.1	32.5	32.4	37.5	25.625	32.0063
	0.2	40.6	45.2	42.1	32.025	39.9813
	0.3	44.6	48.8	49.8	35.875	44.7687
	0.5	51.1	52.2	58.9	40.675	50.7188
	1	63.5	62.7	63	47.55	59.1875
	1.5	70.7	65.2	71.2	52.15	64.8125
	2	74.7	71	73.9	55.4	68.75
	3	78.8	77.2	81.8	60.2	74.5
	5	84.6	87.7	90.5	66.95	82.4375

## Sheet: Fig 2d
	KS=15							OD600					GlcNAc (g/L)					Acetate (g/L)
	pAcF (a.u.)	Maximum biomass	GlcNAc	Acetate			pAcF (mM)	Parallel 1	Parallel 2	Parallel 3	Mean value	Error bar	Parallel 1	Parallel 2	Parallel 3	Mean value	Error bar	Parallel 1	Parallel 2	Parallel 3	Mean value	Error bar
	0.1	0.725476	0.12661	0		GNAM-pEVOL	0.005	12.4689	11.5982	12.4969	12.188	0.417244	2.87819	3.17776	2.68224	2.91273	0.203764	3.26278	3.13153	2.93991	3.11141	0.132575
	0.2	3.61599	0.283709	0			0.01	11.7244	12.17	12.7536	12.216	0.421398	2.66952	2.80824	2.57861	2.68545	0.094423	2.92495	2.83037	2.81381	2.85638	0.0489563
	0.3	8.94725	0.59441	0			0.025	12.4094	12.0009	12.4177	12.276	0.194566	2.83706	3.16767	2.71709	2.90727	0.190529	3.27864	3.18704	3.46452	3.31007	0.115442
	0.4	16.1533	1.23953	0			0.05	11.2299	12.8129	12.3893	12.144	0.669134	2.89661	2.58677	3.10207	2.86182	0.211806	3.10666	3.05364	2.94037	3.03356	0.0693609
	0.5	23.5427	2.188	0			0.1	12.3547	12.5149	12.3545	12.408	0.075564	2.95966	3.07683	2.79988	2.94545	0.113507	3.10668	3.04318	2.97498	3.04161	0.0537772
	0.6	28.4028	3.26721	0			0.5	12.2682	11.6094	12.1584	12.012	0.288164	2.79746	2.71997	2.80075	2.77273	0.0373264	3.41703	3.36705	3.27498	3.35302	0.058833
	0.7	29.6604	4.27442	0			1	12.1353	12.1635	12.2652	12.188	0.0557543	2.69767	2.82289	2.71035	2.74364	0.0562768	3.10082	3.04295	3.3757	3.17315	0.145154
	0.8	20.293	2.56003	0.371867			5	12.2533	12.7296	12.6371	12.54	0.206206	2.96795	2.63967	2.47602	2.69455	0.204542	2.62881	2.66329	2.84213	2.71141	0.0935
	0.9	14.7085	1.89694	0.524419		GNAMptac-pEVOL	0.005	15.4525	15.3112	15.5683	15.444	0.10514	6.74862	7.11968	6.49352	6.78727	0.257086	1.05736	0.992392	0.911993	0.987248	0.059457
	1	12.2086	1.62488	0.614197			0.01	22.6676	27.1	25.8684	25.212	1.86807	12.5952	13.0386	12.1934	12.6091	0.345201	1.20148	1.38879	1.37617	1.32215	0.0854789
	1.1	10.7854	1.47784	0.679118			0.025	16.5182	16.3513	16.8945	16.588	0.227223	7.159	6.17554	6.66727	6.66727	0.401495	4.94634	4.84964	4.88187	4.89262	0.0402046
	1.2	9.86267	1.38633	0.730498			0.05	13.8444	14.7421	15.1054	14.564	0.530004	4.81821	4.55599	5.03126	4.80182	0.194372	4.78158	4.71228	4.70882	4.73423	0.0335141
	1.3	9.21441	1.32422	0.773277			0.1	13.6943	13.5293	13.5644	13.596	0.0709369	3.19922	3.41607	3.14289	3.25273	0.117766	3.79132	3.88352	3.71309	3.79597	0.0696547
	1.4	8.73344	1.27955	0.810071			0.5	12.4683	12.7938	13.018	12.76	0.22568	2.70281	3.4122	2.37227	2.82909	0.43384	2.99644	2.82433	2.70406	2.84161	0.11999
	1.5	8.36222	1.24603	0.842439			1	12.8146	13.4824	13.171	13.156	0.272824	2.90515	2.87796	3.32053	3.03455	0.202525	3.60414	3.47827	3.43974	3.50738	0.0702057
	1.6	8.06701	1.22007	0.871391			5	14.5146	14.2308	14.4186	14.388	0.117861	3.61566	3.56688	3.81382	3.66545	0.106784	3.99136	3.85147	4.08066	3.9745	0.0943208
	1.7	7.82663	1.1995	0.897617		GNAMp224-pEVOL	0.005	13.9635	14.6294	15.231	14.608	0.51767	5.69548	6.12002	5.4045	5.74	0.293798	0.692047	0.687791	0.735665	0.705168	0.0216349
	1.8	7.62714	1.18291	0.92161			0.01	16.0581	16.4648	14.4691	15.664	0.861095	6.80171	6.6902	7.18082	6.89091	0.20999	0.812046	0.848844	0.906224	0.855705	0.0387526
	1.9	7.45913	1.16916	0.943758			0.025	20.8961	23.4534	23.8945	22.748	1.32182	13.4538	12.4213	12.4213	12.7655	0.486749	1.03782	0.860128	0.814128	0.904027	0.096455
	2	7.31568	1.15773	0.964331			0.05	16.0684	16.9864	14.8612	15.972	0.870276	5.56237	6.03263	5.58137	5.72545	0.217343	5.45516	5.69198	5.46762	5.53826	0.108819
	2.1	7.19186	1.14811	0.983549			0.1	12.2733	12.7166	12.1021	12.364	0.258939	3.08658	3.78944	2.96399	3.28	0.363685	4.05649	3.82939	4.35171	4.07919	0.213839
	2.2	7.08395	1.13993	1.00159			0.5	12.6533	12.7927	12.438	12.628	0.145869	2.93279	2.92545	2.91812	2.92545	0.00598653	3.73002	3.49298	3.73002	3.65101	0.111739
	2.3	6.98914	1.13293	1.0186			1	11.6006	11.7981	11.3174	11.572	0.197284	1.85161	2.16619	2.28765	2.10182	0.183739	2.27006	2.24891	2.226	2.24832	0.0179929
	2.4	6.90525	1.12689	1.0347			5	10.7738	11.0084	10.6898	10.824	0.134842	2.30793	2.06425	1.69872	2.02364	0.250361	2.50924	2.44742	2.47287	2.47651	0.0253693
	2.5	6.83054	1.12166	1.04998
	2.6	6.76363	1.11709	1.06452
	2.7	6.70342	1.11309	1.07841
	2.8	6.64898	1.10957	1.0917
	2.9	6.59951	1.10651	1.10444
	3	6.55451	1.10374	1.11669
	3.1	6.51338	1.10129	1.12847
	3.2	6.47565	1.09911	1.13983
	3.3	6.44096	1.09718	1.1508
	3.4	6.40898	1.09546	1.1614
	3.5	6.37942	1.09393	1.17166
	3.6	6.35205	1.09257	1.18161
	3.7	6.32665	1.09135	1.19125
	3.8	6.30303	1.09028	1.20062
	3.9	6.28104	1.08932	1.20972
	4	6.26052	1.08847	1.21858
	4.1	6.24135	1.08772	1.22721
	4.2	6.22342	1.08706	1.23561
	4.3	6.20663	1.08648	1.24381
	4.4	6.19088	1.08597	1.2518
	4.5	6.17609	1.08553	1.25961
	4.6	6.1622	1.08514	1.26724
	4.7	6.14912	1.08482	1.27471
	4.8	6.13681	1.08454	1.28201
	4.9	6.12521	1.08432	1.28915
	5	6.11427	1.08413	1.29615
	5.1	6.10395	1.08399	1.303
	5.2	6.0942	1.08388	1.30972
	5.3	6.08498	1.0838	1.31631
	5.4	6.07627	1.08376	1.32278
	5.5	6.06803	1.08374	1.32913
	5.6	6.06023	1.08375	1.33536
	5.7	6.05285	1.08379	1.34148
	5.8	6.04586	1.08385	1.3475
	5.9	6.03923	1.08392	1.35341
	6	6.03295	1.08402	1.35922
	6.1	6.027	1.08414	1.36494
	6.2	6.02135	1.08427	1.37057
	6.3	6.016	1.08442	1.37611
	6.4	6.01092	1.08459	1.38156
	6.5	6.0061	1.08476	1.38693
	6.6	6.00153	1.08495	1.39222
	6.7	5.9972	1.08515	1.39743
	6.8	5.99309	1.08537	1.40257
	6.9	5.98919	1.08559	1.40763
	7	5.98549	1.08582	1.41262
	7.1	5.98198	1.08607	1.41755
	7.2	5.97866	1.08632	1.4224
	7.3	5.97551	1.08658	1.4272
	7.4	5.97252	1.08684	1.43193
	7.5	5.96969	1.08711	1.43659
	7.6	5.96702	1.08739	1.4412
	7.7	5.96448	1.08768	1.44576
	7.8	5.96208	1.08797	1.45025
	7.9	5.95982	1.08826	1.45469
	8	5.95768	1.08856	1.45908
	8.1	5.95566	1.08887	1.46341
	8.2	5.95375	1.08918	1.4677
	8.3	5.95196	1.08949	1.47193
	8.4	5.95026	1.08981	1.47612
	8.5	5.94867	1.09013	1.48026
	8.6	5.94718	1.09045	1.48435
	8.7	5.94578	1.09078	1.4884
	8.8	5.94447	1.09111	1.49241
	8.9	5.94325	1.09144	1.49637
	9	5.9421	1.09177	1.50029
	9.1	5.94104	1.09211	1.50417
	9.2	5.94005	1.09245	1.50801
	9.3	5.93913	1.09279	1.51181
	9.4	5.93829	1.09313	1.51557
	9.5	5.93751	1.09347	1.5193
	9.6	5.9368	1.09381	1.52299
	9.7	5.93615	1.09416	1.52664
	9.8	5.93556	1.09451	1.53026
	9.9	5.93502	1.09485	1.53384
	10	5.93455	1.0952	1.53739

## Sheet: Fig 3a
		pAcF (mM)	Parallel 1	Parallel 2	Parallel 3	Mean value	Error bar
	P1	1	13.6834	12.6297	14.5671	13.6267	0.791974
	P2	1	10.0015	10.1175	10.0088	10.0426	0.0530128
	P3	1	6.08846	5.54157	5.60095	5.74366	0.245014
	P4	1	5.87723	5.59722	5.56524	5.6799	0.140146
	P5	1	8.20464	7.15584	7.82559	7.72869	0.433618
	P1X2	1	30.6932	30.787	29.9301	30.4701	0.383724
	P2X2	1	18.917	18.3837	18.1111	18.4706	0.334697
	P1X3	1	42.9301	41.448	36.1784	40.1855	2.89729
	P1X4	1	52.276	48.3643	48.7012	49.7805	1.76992
	P1X4	0	1.00384	1.07661	1.21955	1.1	0.0896051
	CK	1	0.966392	1.00764	1.07298	1.01567	0.0438832
	wtGFP	1	95.9994	100.872	103.129	100	2.97511

## Sheet: Fig 3c
	1mM pAcF
		Parallel 1	Parallel 2	Parallel 3	Mean value	Error bar
	pBUA-P1X1	9.89158	11.4487	12.4803	11.2735	1.06408
	pBUA-P1X4	44.7657	47.7568	50.3346	47.6191	2.27557
	pBUA-15N-2	10.3447	10.7112	10.9127	10.6562	0.2351
	pBUA-20N-2	10.8606	11.6697	12.012	11.5141	0.48277
	pBUA-10N-2	23.632	24.1212	24.9923	24.2485	0.562607
	pBUA-20N-1	28.4019	31.257	31.7166	30.4585	1.4663
	pBUA-10N-1	39.3976	40.0438	40.2807	39.9073	0.373209
	pBUA-15N-1	42.2072	45.4131	43.3239	43.6481	1.32873
	pBUA-P566	5.27325	4.86889	5.84997	5.3307	0.402579
	pBUA-P224	56.6785	59.5759	59.2405	58.4983	1.29407
	wtGFP	106.108	102.234	91.6587	100	6.10657

## Sheet: Fig 3d
		FL/OD600 (0mM pAcF)					FL/OD600 (1mM pAcF)
		Parallel 1	Parallel 2	Parallel 3	Mean value	Error bar	Parallel 1	Parallel 2	Parallel 3	Mean value	Error bar
	2TAG	0.991364	1.00078	0.988226	0.993455	0.00533226	42.6033	48.9625	43.0122	44.8593	2.90618
	3TAG	2.57208	2.53756	2.24755	2.4524	0.145532	61.3963	54.2088	59.9389	58.5147	3.10226
	4TAG	1.79802	1.43388	1.77989	1.6706	0.167546	47.7719	47.6995	50.9835	48.8183	1.53133
	5TAG	1.92652	1.92967	1.9171	1.92443	0.0053417	48.0929	48.3935	49.8326	48.773	0.759244
	6TAG	1.87753	1.89275	1.87414	1.88147	0.00809236	41.9273	40.0293	42.3542	41.4369	1.01047
	7TAG	1.7536	1.74899	1.79506	1.76588	0.0207157	46.0478	40.4279	40.1875	42.2211	2.70767
	23TAG	0.118996	0.21788	0.13408	0.156985	0.043497	12.4116	12.2837	12.6319	12.4424	0.14379
	34TAG	0.121987	0.171441	0.123635	0.139021	0.0229342	8.52297	8.56781	8.9968	8.69586	0.213582
	45TAG	0.318956	0.156835	0.156835	0.210875	0.0764247	9.38966	9.36624	9.3959	9.38393	0.0127671
	56TAG	0.267108	0.170262	0.218685	0.218685	0.0395373	8.5597	8.58625	8.57376	8.57324	0.0108468
	67TAG	0.224388	0.236942	0.227527	0.229619	0.00533409	5.21052	5.5083	5.45997	5.39293	0.130487
	wtGFP						101.373	105.785	92.8449	100.001	5.37105
		FL/OD600
	pAcF (mM)	Parallel 1	Parallel 2	Parallel 3	Mean value	Error bar
	0	1.98606	2.40975	2.71772	2.37117	0.299943
	0.001	2.00035	2.29456	2.72626	2.34039	0.298116
	0.005	2.83701	2.98703	3.13797	2.98734	0.122864
	0.01	3.97635	3.34187	3.59344	3.63722	0.260868
	0.05	9.28383	9.19888	9.38538	9.28936	0.0762404
	0.25	27.0596	24.8146	25.4463	25.7735	0.945279
	0.5	45.2618	42.7062	41.4055	43.1245	1.60188
	0.75	54.4691	49.6236	47.9632	50.6853	2.76006
	1	57.5837	52.0953	52.4837	54.0542	2.50075
	1.5	61.3874	54.3806	53.2428	56.3369	3.60129
	2	59.355	58.347	53.9107	57.2043	2.36499
	3	60.589	59.4755	56.351	58.8052	1.79392

## Sheet: Fig 4
NAB	OMeY	0mM		0.001mM		0.005mM		0.01mM		0.025mM		0.05mM		0.1mM		0.2mM		0.3mM		0.5mM		1mM		1.5mM		2mM		3mM		5mM			NAB	OMeY	0mM	0.001mM	0.005mM	0.01mM	0.025mM	0.05mM	0.1mM	0.2mM	0.3mM	0.5mM	1mM	1.5mM	2mM	3mM	5mM
OD600	Time (h)	Mean value	Error bar	Mean value	Error bar	Mean value	Error bar	Mean value	Error bar	Mean value	Error bar	Mean value	Error bar	Mean value	Error bar	Mean value	Error bar	Mean value	Error bar	Mean value	Error bar	Mean value	Error bar	Mean value	Error bar	Mean value	Error bar	Mean value	Error bar	Mean value	Error bar		μ (h-1)	Time (h)	Mean value	Mean value	Mean value	Mean value	Mean value	Mean value	Mean value	Mean value	Mean value	Mean value	Mean value	Mean value	Mean value	Mean value	Mean value
	0	0.10945	0.000952628	0.10945	0.000952628	0.11	0	0.10945	0.000952628	0.1089	0.0011	0.10945	0.000952628	0.1122	0	0.10945	0.000952628	0.11	0	0.10945	0.000952628	0.10945	0.000952628	0.10945	0.000952628	0.1111	0.0011	0.10945	0.000952628	0.10945	0.000952628			1	0.393751	0.392103	0.384513	0.425717	0.410622	0.433221	0.399665	0.410622	0.403032	0.410622	0.393751	0.389411	0.376894	0.377182	0.342717
	0.5	0.1188	0.00155563	0.11935	0.00182414	0.11935	0.000952628	0.11825	0.000952628	0.11825	0.000952628	0.11825	0.000952628	0.11935	0.000952628	0.11825	0.00182414	0.11825	0.000952628	0.11825	0.000952628	0.1188	0.00269444	0.1177	0.0011	0.11935	0.000952628	0.1166	0.00155563	0.1177	0.0011			1.5	0.283158	0.262322	0.289747	0.280178	0.275567	0.233068	0.254761	0.255667	0.256579	0.268956	0.269912	0.252587	0.237262	0.256292	0.278839
	1	0.14465	0.00182414	0.1452	0.00155563	0.14465	0.00182414	0.1463	0.00190526	0.1452	0.0022	0.14685	0.000952628	0.14575	0.000952628	0.1452	0.00269444	0.14465	0.000952628	0.1452	0.00155563	0.14465	0.00285788	0.143	0	0.1441	0.0011	0.1408	0.00155563	0.1397	0.0011			2	0.575364	0.578684	0.573719	0.594876	0.585241	0.605141	0.573702	0.580358	0.582042	0.577019	0.568709	0.583821	0.542899	0.544195	0.526835
	1.5	0.16665	0.00182414	0.16555	0.00239739	0.1672	0.00269444	0.1683	0.00245967	0.16665	0.000952628	0.165	0.00155563	0.16555	0.000952628	0.165	0.00155563	0.16445	0.000952628	0.1661	0.00245967	0.16555	0.000952628	0.16225	0.000952628	0.16225	0.00182414	0.16005	0.00239739	0.1606	0.00155563			2.5	0.963385	1.00366	0.98879	0.993296	1.01968	1.03148	0.987445	1.00864	1.02265	1.0107	1.01664	0.996173	0.961851	0.955653	0.947171
	2	0.2222	0.00269444	0.2211	0.00190526	0.22275	0.00182414	0.2266	0.00269444	0.2233	0.0033	0.2233	0.00190526	0.22055	0.00182414	0.22055	0.00182414	0.22	0.00155563	0.22165	0.00239739	0.22	0.0022	0.21725	0.00182414	0.21285	0.00182414	0.2101	0.0033	0.209	0.00155563			3	0.867215	0.864425	0.848723	0.841226	0.851927	0.805039	0.862022	0.876121	0.872928	0.842614	0.817935	0.798584	0.827897	0.806597	0.778083
	2.5	0.3597	0.00190526	0.3652	0.00411582	0.3652	0.00347851	0.37235	0.00501074	0.3718	0.00641405	0.374	0.00347851	0.36135	0.00392779	0.3652	0.00411582	0.36685	0.00182414	0.3674	0.00269444	0.36575	0.00524667	0.3575	0.00571577	0.3443	0.00669104	0.3388	0.00641405	0.3356	0.00347851			3.5	0.744425	0.756096	0.757008	0.753868	0.771248	0.753071	0.741831	0.751087	0.755917	0.753802	0.763076	0.779728	0.796092	0.793501	0.801214
	3	0.55495	0.00239739	0.56265	0.0093823	0.55825	0.00547243	0.56705	0.00422463	0.56925	0.0101266	0.55935	0.00885141	0.55605	0.00392779	0.56595	0.00898707	0.5676	0.00269444	0.5599	0.00592368	0.55055	0.0124815	0.53295	0.00843134	0.52085	0.00843134	0.5071	0.00844926	0.4952	0.00907083			4	0.547195	0.55865	0.554098	0.560639	0.570546	0.567657	0.543854	0.553887	0.548037	0.549456	0.569968	0.58488	0.577438	0.589646	0.626328
	3.5	0.8052	0.00381051	0.82115	0.0161198	0.8151	0.00592368	0.82665	0.00450194	0.8371	0.0159784	0.8151	0.0118983	0.80575	0.00476314	0.8239	0.0151225	0.8283	0.00190526	0.8162	0.00641405	0.8063	0.0134272	0.78705	0.0104789	0.7755	0.0112716	0.75405	0.0118856	0.7392	0.00866141			4.5	0.575047	0.582719	0.574328	0.563324	0.556502	0.559947	0.591151	0.592103	0.584077	0.579555	0.566982	0.544222	0.564153	0.581278	0.523485
	4	1.05859	0.00701007	1.08576	0.0211854	1.0753	0.005225	1.09412	0.00669126	1.11345	0.0193466	1.08262	0.0149986	1.05754	0.00391003	1.0868	0.0174236	1.08941	0.0040134	1.07426	0.00467338	1.07217	0.0148522	1.0544	0.01267	1.03507	0.0126592	1.0126	0.0127559	1.01104	0.00962025			5	0.439163	0.40924	0.427969	0.412652	0.401698	0.384475	0.432829	0.418359	0.417769	0.420816	0.400131	0.38805	0.412604	0.416176	0.358347
	4.5	1.41122	0.00753648	1.45301	0.0250441	1.433	0.00804762	1.45006	0.00970579	1.47066	0.0179565	1.43241	0.0200781	1.42123	0.00838483	1.46125	0.0263383	1.45889	0.00536149	1.43535	0.0105766	1.42358	0.026652	1.38415	0.0224557	1.37238	0.0153462	1.35414	0.0159981	1.31353	0.0200436			5.5	0.307457	0.308323	0.302996	0.312135	0.328907	0.342513	0.300735	0.302647	0.302784	0.303136	0.329051	0.36048	0.338744	0.339237	0.373226
	5	1.75776	0.0089166	1.78292	0.0264546	1.77492	0.00876859	1.78235	0.0108529	1.7978	0.0268962	1.73602	0.0186844	1.76462	0.0100222	1.80123	0.0276638	1.7978	0.00765284	1.77148	0.00591681	1.73888	0.0244292	1.68054	0.035648	1.68683	0.00920547	1.66738	0.0122547	1.57128	0.0308827			6	0.280434	0.282602	0.284497	0.280809	0.279546	0.286059	0.281691	0.285677	0.286167	0.282677	0.28323	0.28529	0.293857	0.272831	0.315343
	5.5	2.04985	0.0105937	2.0801	0.0337433	2.06525	0.00963678	2.0834	0.0117448	2.11915	0.0317431	2.0603	0.0221371	2.05095	0.0147888	2.0955	0.0325384	2.09165	0.0066684	2.0614	0.0104355	2.04985	0.033631	2.01245	0.0250053	1.99815	0.0103628	1.9756	0.0193049	1.89365	0.0360953			6.5	0.150879	0.154568	0.155068	0.151491	0.151212	0.145007	0.157611	0.15914	0.153483	0.155054	0.153266	0.15322	0.15496	0.16721	0.15462
	6	2.3584	0.0111095	2.3958	0.0347851	2.38095	0.00951039	2.39745	0.0113652	2.43705	0.0326822	2.3771	0.019461	2.36115	0.0105937	2.41725	0.0299788	2.4134	0.0104355	2.37435	0.00828659	2.3617	0.0266963	2.321	0.0257033	2.3144	0.0168985	2.26435	0.0179657	2.21705	0.0101266			7	0.130185	0.132368	0.130733	0.140423	0.141749	0.142829	0.12598	0.124238	0.127546	0.125456	0.132687	0.1374	0.135198	0.125975	0.149921
	6.5	2.5432	0.0127334	2.5883	0.0362333	2.5729	0.00785557	2.5861	0.0118983	2.62845	0.0380535	2.55585	0.0270955	2.55475	0.00951039	2.61745	0.0318953	2.6059	0.00669104	2.56575	0.010931	2.5498	0.0253239	2.5058	0.0289365	2.50085	0.014119	2.4618	0.0178051	2.39525	0.0198229			7.5	0.104612	0.102726	0.103027	0.0997694	0.0962804	0.10004	0.103981	0.102389	0.103418	0.107774	0.10192	0.10848	0.0963075	0.100635	0.0920133
	7	2.71425	0.0132343	2.7654	0.0428577	2.7467	0.0099	2.7742	0.015002	2.8215	0.0415532	2.74505	0.0275385	2.72085	0.00752114	2.7852	0.0309958	2.7775	0.0121	2.73185	0.0108198	2.7247	0.0297814	2.684	0.0243495	2.67575	0.015893	2.62185	0.014119	2.5817	0.0124936			8	0.107934	0.102799	0.104798	0.102661	0.108917	0.107163	0.0918956	0.100434	0.0944618	0.0888989	0.0944575	0.091582	0.0910963	0.0788672	0.0736976
	7.5	2.86	0.0134722	2.91115	0.0403079	2.8919	0.00886848	2.9161	0.0143	2.96065	0.0387779	2.88585	0.0265542	2.86605	0.00871364	2.9315	0.0310543	2.9249	0.0103774	2.8831	0.00704344	2.86715	0.0243185	2.8336	0.0244487	2.80775	0.01574	2.75715	0.0184967	2.70325	0.0116802			8.5	0.0577054	0.0652639	0.0646868	0.0661684	0.0615727	0.0626627	0.0723483	0.0623632	0.0700738	0.0726534	0.0676043	0.0673086	0.070646	0.0750401	0.101512
	8	3.01859	0.0152737	3.06469	0.0447548	3.04747	0.0172474	3.06969	0.0135615	3.12635	0.0428852	3.0447	0.0327839	3.00081	0.0137423	3.08247	0.0304817	3.06636	0.00942715	3.01414	0.00657276	3.00581	0.0260256	2.96637	0.0264782	2.9386	0.0182218	2.86805	0.0192671	2.80472	0.0170946			9	0.0423871	0.0429607	0.0432132	0.0432116	0.045537	0.0456925	0.0426739	0.0407444	0.0421573	0.0393775	0.0395844	0.0404628	0.0321941	0.038417	0.0486122
	8.5	3.10695	0.0147888	3.16635	0.0446111	3.14765	0.00857365	3.17295	0.0146242	3.2241	0.0421603	3.1416	0.028345	3.11135	0.00719218	3.1801	0.0311321	3.1757	0.0118983	3.12565	0.0101266	3.10915	0.0234057	3.0679	0.0248171	3.04425	0.0180999	2.9777	0.0216395	2.95075	0.0100064			9.5	0.0330018	0.0363891	0.0335743	0.0346431	0.0317625	0.0416576	0.0285204	0.0292713	0.0279536	0.0304774	0.027216	0.0265274	0.0174114	0.0248495	0.0310476
	9	3.1735	0.0151225	3.2351	0.0472488	3.2164	0.00946256	3.24225	0.0154294	3.29835	0.0449623	3.2142	0.029598	3.17845	0.00629504	3.24555	0.0313982	3.24335	0.0114712	3.1878	0.0100817	3.1713	0.0256798	3.1306	0.0242	3.09365	0.0195153	3.03545	0.0231458	3.02335	0.0064844			10	0.0126371	0.0100521	0.0131338	0.0163325	0.0209572	0.01473	0.0135084	0.015697	0.0187022	0.0108456	0.0187315	0.0244683	0.0276542	0.0163965	0.025274
	9.5	3.2263	0.0170766	3.2945	0.0449387	3.27085	0.00976153	3.2989	0.0125901	3.35115	0.0346238	3.28185	0.0225634	3.2241	0.00479479	3.2934	0.0331098	3.289	0.0118474	3.23675	0.00871364	3.21475	0.0295724	3.1724	0.0217233	3.1207	0.0151225	3.0734	0.0221097	3.07065	0.0147888			10.5	0.0070408	0.00789717	0.00661037	0.00852074	0.00966228	0.013559	0.00955829	0.00754746	0.00919597	0.0141462	0.0155327	0.0173929	0.0186853	0.020484	0.0214621
	10	3.24675	0.0164908	3.3111	0.0466042	3.2924	0.00866141	3.32595	0.0153508	3.38645	0.0428118	3.30611	0.0287056	3.24595	0.00524667	3.31935	0.0304593	3.3199	0.010608	3.25435	0.00951039	3.245	0.020283	3.21145	0.0278878	3.16415	0.0208928	3.0987	0.0224626	3.1097	0.0109449			11	0.0101027	0.0112193	0.0109589	0.0108384	0.0128887	0.012847	0.0107636	0.0108651	0.0105263	0.0133802	0.0140775	0.0162328	0.0188535	0.0192326	0.0222727
	10.5	3.2582	0.0159405	3.3242	0.0484749	3.3033	0.00965246	3.34015	0.0153508	3.40285	0.0458154	3.3286	0.0307607	3.2615	0.00669104	3.3319	0.030225	3.3352	0.0115369	3.27745	0.0103628	3.2703	0.0218621	3.2395	0.0287056	3.19385	0.0211232	3.1306	0.0224357	3.14325	0.011987			11.5	0.00100747	0.00427315	0.00463116	0.00359977	0.00641335	0.00655631	0.00602915	0.00851902	0.00883871	0.0146156	0.0182862	0.0194404	0.0193533	0.0252446	0.0251057
	11	3.2747	0.0183076	3.3429	0.0510879	3.32145	0.00988471	3.3583	0.016054	3.42485	0.047679	3.35005	0.0317812	3.2791	0.00650769	3.35005	0.0311661	3.3528	0.0129221	3.29945	0.0126739	3.2934	0.0219449	3.2659	0.0298625	3.2241	0.0227835	3.16085	0.0220206	3.17845	0.0131426			12	-0.00302394	-0.00032838	-0.00099149	-0.00196271	-0.000320179	0.000981595	-0.00167294	0.000653808	0.00130612	0.00693814	0.00957493	0.0123036	0.0141415	0.0154044	0.0170156
	11.5	3.27635	0.0219104	3.35005	0.0534916	3.32915	0.0125781	3.36435	0.018562	3.43585	0.0505611	3.36105	0.0343431	3.289	0.00866141	3.36435	0.0306178	3.36765	0.0152718	3.32365	0.0144578	3.32365	0.0214077	3.2978	0.0321456	3.25545	0.0225634	3.201	0.0229687	3.2186	0.0121499			12.5	-0.00302852	-0.00197141	-0.00198446	-0.00360331	-0.000960846	-0.00229114	-0.00234447	-0.00130783	-0.00228627	-0.00197987	0.00394867	0.0059583	0.0087044	0.00884656	0.00980311
	12	3.2714	0.0229159	3.3495	0.0533812	3.3275	0.014799	3.36105	0.0172089	3.4353	0.0527197	3.3627	0.0366318	3.28625	0.0135058	3.36545	0.0308932	3.36985	0.0171385	3.3352	0.0145931	3.3396	0.0209289	3.31815	0.0329036	3.27855	0.0245167	3.22575	0.0220206	3.2461	0.0110549			13	-0.00674651	-0.00724519	-0.00596521	-0.00623923	-0.00706034	-0.00623207	-0.00570518	-0.00425637	-0.0045804	-0.00165139	0.000328704	0.00396236	0.00333778	0.00644014	0.00841256
	12.5	3.26645	0.0231458	3.3462	0.0565832	3.3242	0.015788	3.355	0.0179405	3.43365	0.0535142	3.35885	0.0329404	3.2824	0.0123475	3.36325	0.031552	3.366	0.0183407	3.3319	0.0157496	3.3462	0.0194299	3.32805	0.032571	3.29285	0.0254847	3.24005	0.0227237	3.26205	0.0126739			13.5	-0.00507486	-0.00429362	-0.00298929	-0.00493949	-0.00418377	-0.00361693	-0.0057215	-0.00525107	-0.00590455	-0.00529363	-0.000986274	0.000989364	0.00499626	0.0057447	0.00871169
	13	3.25545	0.0220206	3.3341	0.0560568	3.3143	0.017771	3.34455	0.0174879	3.42155	0.0540989	3.3484	0.0345407	3.27305	0.0131426	3.3561	0.0331646	3.3583	0.0192107	3.32915	0.0161198	3.34675	0.0203649	3.33465	0.0347633	3.29835	0.0279744	3.2505	0.0223546	3.2758	0.0132			14	-0.00474818	-0.00529714	-0.00799335	-0.00693585	-0.00516129	-0.00560271	-0.00641405	-0.00658328	-0.00691074	-0.00696923	-0.00592788	-0.00230928	0.00033264	0.0013493	0.00434166
	13.5	3.2472	0.0221644	3.32695	0.0564842	3.30935	0.0174879	3.3363	0.017771	3.4144	0.0526853	3.34235	0.0334868	3.2637	0.0174273	3.3473	0.0324267	3.3484	0.019861	3.32035	0.0154294	3.3451	0.0204316	3.3363	0.0397677	3.3066	0.027168	3.25985	0.0216326	3.2901	0.0117962			14.5	-0.00850703	-0.00730655	-0.00836052	-0.00662801	-0.00809128	-0.00661158	-0.00575637	-0.00561288	-0.00627322	-0.00632648	-0.00297054	-0.00495745	-0.00499542	0.00134839	0.00799069
	14	3.2395	0.0237202	3.31815	0.0577343	3.29615	0.0197004	3.32475	0.0186271	3.4056	0.0539561	3.333	0.0292691	3.25325	0.0180999	3.3363	0.0324267	3.33685	0.0204242	3.3088	0.0206964	3.3352	0.0214993	3.33245	0.0396115	3.30715	0.0294083	3.26205	0.017349	3.29725	0.0134159			15	-0.00648963	-0.00733334	-0.00738628	-0.00698313	-0.00682206	-0.00696576	-0.00883604	-0.00695538	-0.00629296	-0.00701579	-0.00794309	-0.00496977	-0.00534224	-0.00236028	-0.00199468
	14.5	3.22575	0.0251019	3.30605	0.0569323	3.2824	0.0179405	3.31375	0.0183654	3.39185	0.0526939	3.322	0.031767	3.2439	0.0170766	3.32695	0.0339889	3.3264	0.022	3.29835	0.0187565	3.33025	0.0208348	3.3242	0.0404166	3.2989	0.0288737	3.26425	0.0204242	3.31045	0.0162692			15.5	-0.00685402	-0.00836611	-0.00910242	-0.00834517	-0.00913244	-0.00832433	-0.0105866	-0.0103119	-0.00964338	-0.00737637	-0.00631073	-0.00631282	-0.00904751	-0.00777488	-0.00166376
	15	3.2153	0.0223004	3.29395	0.0567833	3.2703	0.0185701	3.3022	0.017737	3.3803	0.055055	3.31045	0.03022	3.2296	0.0189251	3.3154	0.0328898	3.31595	0.0203649	3.2868	0.0172528	3.31705	0.0203054	3.31595	0.0389025	3.2901	0.0319379	3.2604	0.020043	3.30715	0.0188209			16	-0.0110155	-0.00907488	-0.00880462	-0.00838013	-0.0068768	-0.00701931	-0.00685989	-0.00902483	-0.00701228	-0.00909016	-0.00766604	-0.00733456	-0.00470747	-0.0064456	-0.00266489
	15.5	3.2043	0.0249145	3.2802	0.0533698	3.25545	0.0180999	3.28845	0.017557	3.3649	0.0554492	3.2967	0.0312098	3.21255	0.0167095	3.29835	0.0326081	3.3	0.0182082	3.2747	0.016646	3.3066	0.0206964	3.3055	0.0399195	3.27525	0.0285735	3.24775	0.0215204	3.3044	0.00946256
	16	3.1867	0.0203128	3.26535	0.0562266	3.24115	0.0167095	3.2747	0.016646	3.35335	0.0534689	3.28515	0.0309714	3.20155	0.0156629	3.2835	0.032352	3.28845	0.0166369	3.25985	0.0158167	3.29395	0.0191397	3.2934	0.0377542	3.26755	0.0268262	3.2373	0.0176343	3.3	0.0142576
NABd4	OMeY	0mM		0.001mM		0.005mM		0.01mM		0.025mM		0.05mM		0.1mM		0.2mM		0.3mM		0.5mM		1mM		1.5mM		2mM		3mM		5mM			NABd4	OMeY	0mM	0.001mM	0.005mM	0.01mM	0.025mM	0.05mM	0.1mM	0.2mM	0.3mM	0.5mM	1mM	1.5mM	2mM	3mM	5mM
OD600	Time (h)	Mean value	Error bar	Mean value	Error bar	Mean value	Error bar	Mean value	Error bar	Mean value	Error bar	Mean value	Error bar	Mean value	Error bar	Mean value	Error bar	Mean value	Error bar	Mean value	Error bar	Mean value	Error bar	Mean value	Error bar	Mean value	Error bar	Mean value	Error bar	Mean value	Error bar		μ (h-1)	Time (h)	Mean value	Mean value	Mean value	Mean value	Mean value	Mean value	Mean value	Mean value	Mean value	Mean value	Mean value	Mean value	Mean value	Mean value	Mean value
	0	0.11055	0.00360659	0.11	0.00155563	0.10945	0.000952628	0.10945	0.000952628	0.11	0	0.11	1.52656e-17	0.11055	0.000952628	0.10945	0.000952628	0.11	0	0.10945	0.000952628	0.11	0	0.11	0	0.11055	0.000952628	0.10945	0.000952628	0.1089	0.0011			1	0.505577	0.51851	0.488692	0.495672	0.479783	0.51647	0.502629	0.529596	0.507561	0.495672	0.49372	0.504621	0.473254	0.473254	0.449887
	0.5	0.1243	0.0033	0.12265	0.000952628	0.1232	0.00155563	0.1232	0	0.12375	0.000952628	0.1232	0	0.1232	0.00155563	0.12155	0.000952628	0.12375	0.000952628	0.1232	0.00155563	0.12375	0.000952628	0.12265	0.000952628	0.12155	0.000952628	0.12155	0.00182414	0.1221	0.0011			1.5	0.352003	0.400083	0.403883	0.464324	0.432252	0.465505	0.401341	0.435145	0.449044	0.508042	0.506483	0.491759	0.434826	0.451993	0.420219
	1	0.16005	0.00285788	0.15895	0.00325384	0.1573	0.00245967	0.15785	0.000952628	0.1573	0.0011	0.1595	0.0011	0.1584	0.00155563	0.1584	0.00269444	0.1595	0.00190526	0.15785	0.000952628	0.1584	0	0.15785	0.00182414	0.154	0.00155563	0.154	0.00155563	0.1529	0.00190526			2	0.501988	0.546833	0.555263	0.564284	0.632293	0.671383	0.693938	0.840506	0.937251	1.03566	1.0399	1.02274	1.04564	0.930726	0.93709
	1.5	0.19085	0.00285788	0.19415	0.00360659	0.1925	0.00190526	0.1991	0.0033	0.19525	0.00285788	0.2013	0.00245967	0.1936	0.00155563	0.1969	0.00245967	0.19965	0.00182414	0.2035	0.00245967	0.20405	0.00325384	0.20185	0.00182414	0.1914	0.00269444	0.19305	0.00422463	0.18865	0.00422463			2.5	-0.207734	-0.208806	-0.19062	-0.178573	-0.158033	-0.124915	0.0864575	0.208885	0.387501	0.665108	0.754588	0.766876	0.704814	0.771182	0.711159
	2	0.2453	0.00396611	0.2552	0.00560892	0.2541	0.00245967	0.264	0.00269444	0.26785	0.00360659	0.2816	0.00381051	0.2739	0.0103774	0.29975	0.00976153	0.319	0.0146758	0.34155	0.00589809	0.3432	0.00515946	0.3366	0.00381051	0.32285	0.000952628	0.30745	0.00629504	0.3014	0.00155563			3	-0.376619	-0.355097	-0.358937	-0.341993	-0.327654	-0.261724	-0.0193238	0.271603	0.521707	0.781177	0.838577	0.875478	0.921962	0.918296	0.907455
	2.5	0.2211	0.00479479	0.2299	0.00737902	0.231	0.00311127	0.24145	0.00568924	0.2475	0.00453542	0.26455	0.00450194	0.286	0.00347851	0.33275	0.00450194	0.3872	0.00269444	0.4763	0.0033	0.5005	0.0116932	0.4939	0.00571577	0.45925	0.00285788	0.4521	0.0077	0.4301	0.0101415			3.5	-0.332471	-0.335147	-0.327385	-0.309202	-0.280571	-0.0674763	0.153203	0.394245	0.598853	0.756301	0.714217	0.672272	0.745418	0.751116	0.660839
	3	0.18315	0.00629504	0.1925	0.00479479	0.19305	0.00392779	0.2035	0.00592368	0.2101	0.00479479	0.2321	0.00453542	0.28325	0.00524667	0.38115	0.0125781	0.5026	0.00155563	0.7039	0.00704344	0.7612	0.0207548	0.76515	0.00828659	0.7282	0.00269444	0.71555	0.00719218	0.67705	0.0138596			4	-0.240892	-0.206222	-0.197343	-0.150644	-0.0798877	0.128158	0.505824	0.638552	0.686132	0.553024	0.558356	0.552117	0.523447	0.499223	0.584973
	3.5	0.1551	0.0055	0.1628	0.00515946	0.1639	0.00245967	0.17435	0.00476314	0.1826	0.00411582	0.2244	0.0111095	0.3058	0.00729657	0.4642	0.0224896	0.67805	0.00589809	1.0274	0.013108	1.0879	0.0308589	1.07085	0.0168537	1.0571	0.0116932	1.0417	0.00785557	0.94215	0.0346936			4.5	-0.115258	-0.0998288	-0.0754807	-0.0343062	0.0798877	0.250326	0.514192	0.633489	0.529529	0.440595	0.416235	0.390328	0.422923	0.379533	0.413362
	4	0.1375	0.00479479	0.14685	0.00422463	0.1485	0.00245967	0.1617	0.00453542	0.17545	0.00392779	0.23925	0.0108198	0.3938	0.0108894	0.6388	0.0392625	0.95555	0.0130502	1.35465	0.00912072	1.43825	0.0354867	1.4113	0.0172177	1.37335	0.0116802	1.33705	0.00285788	1.26225	0.00719218			5	-0.0954628	-0.0721521	-0.0704574	-0.0349049	0.065191	0.240518	0.613294	0.478304	0.450523	0.386242	0.340167	0.357792	0.337994	0.385628	0.400181
	4.5	0.1298	0.0046669	0.1397	0.00453542	0.143	0.0022	0.15895	0.00501074	0.1826	0.00411582	0.27115	0.0115762	0.50925	0.0161947	0.87685	0.0509188	1.2452	0.0022	1.6885	0.0157496	1.771	0.0377542	1.71545	0.0174186	1.69675	0.0229884	1.61645	0.0126739	1.55205	0.00476314			5.5	-0.0724061	-0.0663961	-0.0321292	-0.0283693	0.0800107	0.384924	0.522727	0.460263	0.423021	0.218547	0.221017	0.212918	0.167945	0.216269	0.197623
	5	0.12375	0.00392779	0.13475	0.00360659	0.13805	0.00182414	0.1562	0.00411582	0.18865	0.00360659	0.3058	0.00920326	0.692	0.023541	1.11375	0.0490796	1.5598	0.00746056	2.0482	0.0168268	2.09935	0.0298169	2.0515	0.0169343	2.00915	0.0112582	1.9602	0.01451	1.89585	0.0227769			6	-0.0466222	-0.0512849	-0.0491828	-0.036037	0.0552521	0.370076	0.422152	0.438583	0.22182	0.166667	0.164735	0.177033	0.211879	0.155004	0.204667
	5.5	0.11935	0.00392779	0.13035	0.00285788	0.13585	0.00182414	0.154	0.00411582	0.19635	0.00422463	0.3707	0.00504083	0.8987	0.0185701	1.40195	0.0619404	1.9272	0.00560892	2.2847	0.0207256	2.34465	0.0486089	2.28195	0.0358936	2.18515	0.0402478	2.18405	0.0238157	2.09275	0.0274063			6.5	-0.0189575	-0.0086768	-0.0334736	-0.0145986	0.0801175	0.396853	0.381421	0.241857	0.164207	0.115744	0.118273	0.119042	0.119091	0.109287	0.119267
	6	0.1166	0.00411582	0.12705	0.00392779	0.13255	0.00239739	0.15125	0.00325384	0.20185	0.00360659	0.44605	0.00719218	1.1099	0.0366978	1.7457	0.067316	2.15325	0.00719218	2.48325	0.0139466	2.54595	0.0343078	2.49315	0.0311661	2.42935	0.0184312	2.36005	0.0168537	2.31825	0.0101266			7	0	0	0.00842107	0.00731262	0.218037	0.526891	0.439874	0.22011	0.140409	0.126215	0.112438	0.115887	0.126062	0.127879	0.112668
	6.5	0.1155	0.00396611	0.1265	0.0033	0.13035	0.00239739	0.15015	0.00325384	0.2101	0.00479479	0.54395	0.00589809	1.3431	0.0416986	1.9701	0.0382794	2.3375	0.00913729	2.6312	0.0138268	2.70105	0.0334507	2.64605	0.0390887	2.5784	0.0244487	2.4926	0.0166823	2.4607	0.0157496			7.5	-0.0191389	-0.0262586	-0.0168777	0.0217788	0.18378	0.437737	0.267981	0.174368	0.123299	0.0619714	0.0524346	0.0534191	0.054917	0.0794412	0.09519
	7	0.1155	0.00396611	0.1265	0.00364829	0.1309	0.00245967	0.1507	0.00245967	0.2343	0.00479479	0.7079	0.0093984	1.6735	0.0408447	2.1993	0.0409371	2.5075	0.0140439	2.8026	0.0192421	2.85725	0.029898	2.8039	0.0125901	2.74615	0.0121872	2.65718	0.0117962	2.6033	0.0149616			8	-0.00963857	0.0262586	0.00845667	0.0709294	0.334438	0.463689	0.249379	0.139422	0.112666	0.0570181	0.0551121	0.0594588	0.0629127	0.0618929	0.073958
	7.5	0.1144	0.00311127	0.12485	0.00392779	0.1298	0.00269444	0.15235	0.00325384	0.25685	0.00476314	0.8811	0.0128752	1.91345	0.0315903	2.39965	0.0393048	2.66695	0.0120875	2.8908	0.0171825	2.93315	0.0290356	2.8798	0.0244487	2.8226	0.0168268	2.76485	0.0177625	2.7302	0.00515946			8.5	0	0	0.0500026	0.0952561	0.451287	0.557213	0.149557	0.122707	0.0746141	0.0366445	0.0332859	0.0327303	0.0355582	0.0389623	0.0407393
	8	0.11385	0.00392779	0.1265	0.00453542	0.13035	0.00239739	0.15785	0.00422463	0.3036	0.00712881	1.111	0.0154784	2.16755	0.0235603	2.5729	0.0359315	2.8215	0.0103774	2.9744	0.0159405	3.0151	0.0282809	2.9667	0.0247683	2.9128	0.0157111	2.85175	0.0188209	2.83305	0.0093823			9	-0.00968525	0.0430124	0.0407346	0.128662	0.446445	0.323126	0.129901	0.0930949	0.0559244	0.0370548	0.0341524	0.0379381	0.0323834	0.0318986	0.0447682
	8.5	0.11385	0.00392779	0.1265	0.00453542	0.13365	0.00285788	0.16555	0.00450194	0.38045	0.0103628	1.46795	0.00589809	2.33585	0.0237139	2.7357	0.0329817	2.92875	0.0124815	3.0294	0.0173925	3.0657	0.0287898	3.01565	0.0263713	2.96505	0.0148704	2.90785	0.017557	2.89135	0.0139466			9.5	0.0193238	0.0337561	0.0712947	0.172984	0.457525	0.281436	0.119067	0.0660624	0.0315252	0.0216257	0.00352423	0.0192343	0.0319654	0.0310313	0.0288094
	9	0.1133	0.00396611	0.12925	0.00501074	0.1364	0.00269444	0.17655	0.00589809	0.4756	0.0132	1.72535	0.0117834	2.4926	0.0221097	2.86605	0.0251501	3.0118	0.0108894	3.08605	0.0163434	3.1185	0.0278498	3.0734	0.0282595	3.01345	0.017349	2.9546	0.0205791	2.9568	0.010201			10	-0.0193238	0.00835074	0.0385368	0.132645	0.553839	0.165512	0.0589965	0.0305856	0.0388085	0.0227893	0.0369799	0.020806	0.0102935	0.00950815	0.0182516
	9.5	0.1144	0.00311127	0.13145	0.00501074	0.14135	0.00239739	0.1925	0.00592368	0.59785	0.0195153	1.98605	0.0155077	2.6455	0.0185049	2.9623	0.0268319	3.05965	0.0135951	3.1196	0.0171825	3.124	0.0323707	3.1031	0.0210155	3.062	0.0163896	3.0008	0.0130154	2.9997	0.0130618			10.5	0.0193238	0.00982432	0.0252848	0.178919	0.451555	0.1433	0.0787675	0.043767	0.0321798	0.0152805	0.0141222	0.0174643	0.0160186	0.0145402	0.017006
	10	0.1133	0.00396611	0.132	0.00678086	0.1441	0.0033	0.2057	0.00800812	0.7886	0.0192421	2.1574	0.0258909	2.7247	0.0204907	3.00795	0.0224559	3.1196	0.0117448	3.15535	0.014119	3.1823	0.0265143	3.13555	0.0289522	3.0778	0.0179405	3.0151	0.018175	3.0272	0.01451			11	-0.00963857	-0.00528402	0.0200002	0.282672	0.445174	0.13008	0.0575244	0.0351104	0.0258557	0.0172237	0.0147047	0.0138625	0.0134276	0.0173099	0.0186482
	10.5	0.1144	0.00491935	0.13265	0.00719218	0.145933	0.00274388	0.22495	0.00871364	0.98835	0.0267811	2.31765	0.0200656	2.83415	0.0190764	3.0745	0.0218067	3.1702	0.0117448	3.17955	0.014119	3.20485	0.0259084	3.16305	0.0312049	3.10255	0.0161198	3.0371	0.0204907	3.05305	0.0167095			11.5	0	-0.0258657	0.0876052	0.364193	0.477036	0.13578	0.0607775	0.0434686	0.0295798	0.0184365	0.0186521	0.0185632	0.0217165	0.0175173	0.02095
	11	0.11385	0.00476314	0.1323	0.0077	0.1474	0.00179629	0.2591	0.0117962	1.23475	0.0544778	2.4734	0.0205791	2.91685	0.016564	3.12895	0.0219104	3.21145	0.0093823	3.20705	0.0134159	3.2285	0.0245228	3.18505	0.0297763	3.12345	0.0194532	3.0635	0.018175	3.08165	0.0176943			12	-0.00968525	-0.0122888	0.0563418	0.392225	0.32819	0.0945505	0.0430669	0.0249555	0.0154649	0.00881656	0.010101	0.00989848	0.00973069	0.00639659	0.0112716
	11.5	0.11385	0.00476314	0.1306	0	0.154	0.00179629	0.31085	0.0123842	1.56735	0.0466009	2.64715	0.017557	3.00685	0.0183654	3.1977	0.0240244	3.2593	0.0121	3.23675	0.0164908	3.25875	0.0251982	3.21475	0.0329036	3.15755	0.0186271	3.09045	0.0200656	3.1141	0.0190208			12.5	0.0193238	0.0168777	0.0184333	0.41731	0.239599	0.0551193	0.0238458	0.0132058	0.00835493	0.00473133	0.00268501	0.00340194	0.00726707	0.00460707	0.00315873
	12	0.1133	0.00396611	0.1298	0	0.1584	0	0.3782	0.0221097	1.84685	0.0391506	2.7753	0.034698	3.0723	0.0162785	3.23785	0.0255794	3.2846	0.0127334	3.25105	0.0161198	3.27525	0.0254371	3.2307	0.0289574	3.17295	0.0183654	3.10035	0.0179657	3.1317	0.0205497			13	0	0.0167365	0.124485	0.419714	0.167042	0.0468727	0.0295001	0.0134545	0.00632648	0.00606674	0.00870149	0.0111855	0.00792899	0.0148123	0.0171105
	12.5	0.1144	0.00347851	0.1309	0.0011	0.159867	0.00103709	0.46595	0.0265998	2.0819	0.0398589	2.85285	0.0317812	3.10915	0.018562	3.2593	0.0255853	3.29835	0.0139466	3.25875	0.0149515	3.27965	0.0265998	3.2362	0.0293929	3.1845	0.0134272	3.1075	0.0193362	3.13665	0.0228829			13.5	-0.0193238	0.0493852	0.133383	0.411643	0.143454	0.0608356	0.0180463	0.00368417	-0.00166293	-0.00539175	-0.00233899	-0.00135249	-0.0013767	-0.00986265	-0.00836238
	13	0.1144	0.00491935	0.132	0.0022	0.170133	0.00725963	0.57475	0.0430373	2.26325	0.039703	2.9205	0.0275	3.15535	0.0155855	3.2813	0.0275879	3.3088	0.01451	3.26865	0.0147888	3.29395	0.0271401	3.25435	0.0295724	3.19715	0.0130502	3.1306	0.0163896	3.1636	0.0182082			14	0.0384627	0.1107	0.228385	0.47324	0.133003	0.0487257	0.0168574	0.00234094	-0.00199734	-0.000337467	-0.000668784	0	0.00343997	0.00282287	0.00244264
	13.5	0.1133	0.00396611	0.1353	0.0033	0.181867	0.0126167	0.7061	0.0464221	2.43155	0.0419841	3.0107	0.0317479	3.18395	0.0161198	3.28735	0.0299384	3.30605	0.0150322	3.25985	0.0166369	3.2901	0.028409	3.25215	0.0284462	3.19495	0.0161198	3.1152	0.0183407	3.1504	0.0257503			14.5	-0.00954656	0.179784	0.396758	0.502368	0.119929	0.049307	0.0119546	-0.000668561	-0.00500209	-0.00473053	-0.00234251	0	0.00377715	0.00176227	0.00104593
	14	0.1155	0.00504083	0.143	0.0044	0.203867	0.0233748	0.8946	0.0737082	2.59875	0.0414329	3.08495	0.0353158	3.2109	0.0151225	3.2912	0.0315376	3.30275	0.015969	3.2593	0.0170766	3.289	0.0282595	3.25215	0.0297763	3.20045	0.0161198	3.1196	0.0182082	3.15425	0.0268262			15	0	0.222956	0.422005	0.387468	0.0600811	0.0286681	0.00544125	-0.00133779	-0.000667891	-0.000338324	-0.00100477	0.00405474	-0.000686224	-0.00176227	-0.0013947
	14.5	0.11495	0.00501074	0.15645	0.143906	0.2486	0.0458319	1.15005	0.104302	2.75935	0.0443117	3.16195	0.042128	3.23015	0.0124815	3.2901	0.0331281	3.2945	0.0163527	3.2516	0.0179405	3.28515	0.0294083	3.25215	0.0296949	3.2065	0.0134272	3.12235	0.0189491	3.1559	0.0299434			15.5	0.028504	0.403523	0.447937	0.344688	0.0729287	0.0279249	0.00169736	-0.00267827	-0.00468149	-0.00169248	-0.000335036	0.0010124	0.0140207	0.0269683	0.0180557
	15	0.11495	0.00501074	0.1749	0.0121	0.307	0.0655831	1.3959	0.115887	2.8435	0.0477075	3.2076	0.0481745	3.23895	0.0108198	3.2879	0.0331281	3.2934	0.0175311	3.25105	0.0153508	3.2835	0.0322771	3.25875	0.0300594	3.2054	0.0128281	3.1196	0.0168985	3.1537	0.0335996			16	0.00171453	0.410835	0.417122	0.274308	0.0468181	0.0124737	-0.00645765	-0.00704758	-0.00637103	-0.00712409	-0.00704876	-0.00743621	-0.0174554	-0.0269683	-0.015964
	15.5	0.1166	0.00411582	0.214	0.0209	0.384067	0.117795	1.65845	0.103486	2.9491	0.0409962	3.2527	0.0402215	3.2417	0.0093984	3.2835	0.0331281	3.2857	0.0165732	3.2483	0.017771	3.28295	0.0261872	3.2604	0.0304444	3.22795	0.00629504	3.16195	0.017349	3.1823	0.00592368
	16	0.1167	0.0033	0.2628	0.0352	0.473133	0.163476	1.90225	0.0948092	3.01895	0.0527398	3.27305	0.0426419	3.23125	0.0116802	3.27195	0.0343078	3.27525	0.0169254	3.23675	0.0188851	3.2714	0.0283023	3.2483	0.0335996	3.1999	0.0150423	3.1196	0.0123475	3.157	0.0251802
NABd8	OMeY	0mM		0.001mM		0.005mM		0.01mM		0.025mM		0.05mM		0.1mM		0.2mM		0.3mM		0.5mM		1mM		1.5mM		2mM		3mM		5mM			NABd8	OMeY	0mM	0.001mM	0.005mM	0.01mM	0.025mM	0.05mM	0.1mM	0.2mM	0.3mM	0.5mM	1mM	1.5mM	2mM	3mM	5mM
OD600	Time (h)	Mean value	Error bar	Mean value	Error bar	Mean value	Error bar	Mean value	Error bar	Mean value	Error bar	Mean value	Error bar	Mean value	Error bar	Mean value	Error bar	Mean value	Error bar	Mean value	Error bar	Mean value	Error bar	Mean value	Error bar	Mean value	Error bar	Mean value	Error bar	Mean value	Error bar		μ (h-1)	Time (h)	Mean value	Mean value	Mean value	Mean value	Mean value	Mean value	Mean value	Mean value	Mean value	Mean value	Mean value	Mean value	Mean value	Mean value	Mean value
	0	0.11605	0.000952628	0.1155	0.0011	0.11495	0.000952628	0.11605	0.000952628	0.1166	0	0.1166	0.0022	0.11605	0.000952628	0.1155	0.0011	0.11715	0.00239739	0.115133	0.00103709	0.11495	0.000952628	0.11715	0.000952628	0.11605	0.000952628	0.1177	0.0011	0.1177	0.0011			1	0.682214	0.757217	0.708344	0.709213	0.697585	0.705203	0.706755	0.691746	0.653102	0.690722	0.654043	0.652688	0.598056	0.624147	0.567151
	0.5	0.1353	0.0011	0.13145	0.000952628	0.132	0	0.1331	0.0011	0.1331	0.00055	0.1353	0.00245967	0.13365	0.000952628	0.1331	0.0011	0.1353	0.00190526	0.132	0.00179629	0.13365	0.00182414	0.13255	0.000952628	0.13255	0.000952628	0.13365	0.00182414	0.1342	0.00155563			1.5	0.582577	0.582515	0.557743	0.562278	0.569525	0.555263	0.556489	0.562163	0.550281	0.544148	0.560472	0.514569	0.508091	0.479741	0.446287
	1	0.1903	0.0011	0.19195	0.00547243	0.1881	0.0011	0.18975	0.00182414	0.18865	0.000912072	0.1925	0.0033	0.1903	0.0033	0.1881	0.0011	0.18755	0.00239739	0.18645	0.00568924	0.18535	0.00422463	0.1837	0.0011	0.17875	0.00239739	0.1826	0.00155563	0.1782	0.00269444			2	0.945938	0.981858	1.01278	1.04341	1.06847	1.02425	0.996106	1.04011	1.02343	1.00087	0.977215	0.965309	0.953684	0.954175	0.880488
	1.5	0.25465	0.000952628	0.25685	0.0066684	0.2486	0.00269444	0.25135	0.00422463	0.2508	0.0011	0.2541	0.00245967	0.25135	0.00285788	0.24915	0.00182414	0.24695	0.00422463	0.24475	0.0060998	0.2453	0.00479479	0.2376	0.00155563	0.23045	0.00182414	0.2321	0.00245967	0.22275	0.00524667			2.5	0.718189	0.764077	0.802022	0.846967	0.924199	0.97918	0.972652	0.957646	0.972453	0.961351	0.963595	0.970136	0.960275	0.938168	0.923244
	2	0.40865	0.00182414	0.41965	0.00702193	0.4125	0.00364829	0.4235	0.0033	0.4279	0.00252042	0.42405	0.00476314	0.4136	0.00491935	0.4191	0.00504083	0.41195	0.00392779	0.4037	0.00844926	0.39985	0.00951039	0.385	0.00155563	0.37125	0.00285788	0.374	0.00311127	0.34595	0.011987			3	0.223836	0.269074	0.336168	0.378484	0.569688	0.626765	0.766282	0.803328	0.803253	0.785495	0.752889	0.689461	0.791897	0.78065	0.797525
	2.5	0.5852	0.00347851	0.6149	0.00859127	0.616	0.00808332	0.6468	0.00808332	0.67925	0.00684192	0.6919	0.00844926	0.67265	0.00501074	0.6765	0.00669104	0.6699	0.00704344	0.65285	0.00988471	0.64735	0.0130502	0.62535	0.00392779	0.60005	0.00589809	0.59785	0.0066684	0.5489	0.0171473			3.5	-0.184747	-0.127514	-0.0832169	0	0.225625	0.607642	0.569503	0.573187	0.575639	0.570238	0.59307	0.640642	0.627125	0.603804	0.659643
	3	0.6545	0.0117962	0.70345	0.0148704	0.72875	0.0164173	0.78155	0.0172791	0.9031	0.0122614	0.94655	0.0140331	0.9867	0.00650769	1.0109	0.0112716	1.001	0.0106649	0.9669	0.014717	0.94325	0.0268713	0.88275	0.01574	0.89155	0.00285788	0.8833	0.00592368	0.81785	0.0221302			4	-0.219959	-0.212574	-0.212295	-0.179532	0.0185104	0.466086	0.501044	0.507434	0.514497	0.513908	0.518651	0.514054	0.495804	0.480613	0.424505
	3.5	0.59675	0.0167095	0.66	0.0186676	0.69905	0.0211232	0.78155	0.023354	1.01095	0.0247362	1.2826	0.013914	1.31175	0.00912072	1.3464	0.0123475	1.33485	0.0102454	1.2859	0.00886848	1.26885	0.0203649	1.21605	0.00951039	1.2199	0.00844926	1.1946	0.00866141	1.1374	0.0154784			4.5	-0.12305	-0.108546	-0.107843	-0.107536	0.0299505	0.327618	0.32631	0.332157	0.341251	0.34046	0.344475	0.357752	0.353234	0.351688	0.36894
	4	0.5346	0.0136506	0.59345	0.0160445	0.62865	0.0226704	0.71445	0.0262794	1.02035	0.0286251	1.6192	0.0304444	1.6852	0.0106649	1.73525	0.0171385	1.72645	0.0140331	1.66265	0.00976153	1.6445	0.0225164	1.57245	0.0113652	1.5631	0.00737902	1.5191	0.00886848	1.40635	0.0293259			5	-0.138142	-0.127251	-0.100352	-0.0711113	0.310999	0.221419	0.239567	0.23479	0.23252	0.231594	0.236067	0.236411	0.259085	0.263644	0.334058
	4.5	0.5027	0.0130618	0.5621	0.0159025	0.59565	0.0197004	0.67705	0.0250053	1.03574	0.0427897	1.9074	0.029434	1.98385	0.0203649	2.04875	0.0184967	2.04765	0.0167095	1.9712	0.0111095	1.9536	0.0265827	1.88045	0.0117834	1.86505	0.00422463	1.81115	0.0234057	1.69125	0.0327192			5.5	-0.13581	-0.100502	-0.0731668	-0.0477024	0.293703	0.229476	0.197495	0.187189	0.190099	0.199907	0.209319	0.215601	0.198612	0.201865	0.18992
	5	0.46915	0.011987	0.52745	0.0148704	0.5665	0.0172177	0.6534	0.0246459	1.21	0.0580765	2.1307	0.0312872	2.2363	0.0165732	2.30395	0.0195772	2.3001	0.0167908	2.2132	0.00695701	2.19835	0.0226704	2.1164	0.0111095	2.123	0.010201	2.06635	0.0133254	1.9987	0.0226771			6	-0.105627	-0.0668959	-0.0202431	0.0154574	0.25485	0.145551	0.116	0.12595	0.127201	0.132251	0.133354	0.133127	0.136453	0.12679	0.141053
	5.5	0.43835	0.011987	0.5016	0.0156339	0.54615	0.0156629	0.638	0.01697	1.4014	0.0670775	2.38975	0.0340956	2.4684	0.0182082	2.53	0.0227037	2.52945	0.0209506	2.44585	0.00783629	2.4409	0.023618	2.3573	0.0125901	2.34465	0.00857365	2.2858	0.0130154	2.1978	0.0204612			6.5	-0.0645217	-0.0412386	0.0362913	0.096847	0.250829	0.0920087	0.110037	0.0913692	0.0905529	0.0909341	0.0874366	0.0888086	0.0920638	0.0965477	0.0938455
	6	0.4158	0.0115369	0.4851	0.0165	0.54065	0.0150322	0.64295	0.0227769	1.59185	0.075233	2.57015	0.0330137	2.6158	0.0206964	2.69445	0.0219656	2.69555	0.0233021	2.61305	0.00951039	2.6092	0.0257033	2.51955	0.0135951	2.5102	0.0132914	2.4354	0.01451	2.3584	0.0165366			7	-0.0922595	0.00462428	0.0936757	0.249463	0.198459	0.120937	0.105053	0.102996	0.104107	0.104617	0.111827	0.117586	0.11427	0.121072	0.125486
	6.5	0.4026	0.00907083	0.4752	0.0108894	0.55055	0.0150322	0.67485	0.0250537	1.80455	0.0728387	2.69115	0.0330137	2.76375	0.0197618	2.8204	0.0211589	2.8204	0.0238981	2.7346	0.00729657	2.7258	0.0245967	2.63395	0.012769	2.62845	0.00783629	2.55585	0.0172089	2.4717	0.0177028			7.5	-0.0610069	0.0703419	0.155828	0.267602	0.165066	0.0557752	0.0437033	0.0414276	0.0403166	0.0396876	0.0456494	0.0528494	0.0518902	0.0578941	0.0714362
	7	0.38445	0.0073585	0.4763	0.0118983	0.57695	0.00951039	0.7645	0.0276754	1.9928	0.0649792	2.8589	0.0356271	2.9128	0.019492	2.96945	0.0219656	2.9711	0.023822	2.88145	0.00857365	2.88255	0.0243185	2.79345	0.0151125	2.783	0.010201	2.71535	0.0162692	2.63175	0.0174879			8	-0.0629265	0.093648	0.242218	0.372181	0.146945	0.0389081	0.0347962	0.0331062	0.0309637	0.0304556	0.0314559	0.0353521	0.0351221	0.0385864	0.056857
	7.5	0.3729	0.00800812	0.49335	0.011987	0.6237	0.0162785	0.87395	0.0327192	2.16425	0.0638823	2.93975	0.0372176	2.97715	0.0207183	3.0316	0.0231262	3.0316	0.0264458	2.9392	0.00866141	2.9491	0.0227835	2.86825	0.0145412	2.85615	0.0118856	2.7951	0.0177028	2.72745	0.017349			8.5	-0.0399706	0.101629	0.331823	0.439321	0.161429	0.0381656	0.0252574	0.0251799	0.0276747	0.0278189	0.0291603	0.0336268	0.0255691	0.0245543	0.0399742
	8	0.36135	0.00629504	0.517	0.0129221	0.704	0.0189251	1.0527	0.0387506	2.32925	0.0637733	2.9975	0.038813	3.0294	0.0221644	3.0822	0.0227037	3.0789	0.0258675	2.9843	0.0099	2.99585	0.0229357	2.9194	0.0141725	2.90675	0.00963678	2.84955	0.0168537	2.8061	0.0210155			9	-0.0312995	0.176044	0.37213	0.311241	0.130275	0.0282425	0.0164257	0.0154468	0.0136951	0.0144876	0.0172943	0.0177058	0.0137765	0.0159515	0.0236825
	8.5	0.3542	0.00560892	0.54395	0.00951039	0.83105	0.0265542	1.3113	0.0455538	2.52505	0.0645044	3.05525	0.0352129	3.0679	0.023822	3.12125	0.0254847	3.1218	0.0261698	3.0261	0.0114843	3.03985	0.0212943	2.9689	0.0155952	2.94415	0.0150322	2.88475	0.0193284	2.86275	0.0178305			9.5	-0.0227849	0.155729	0.413817	0.278542	0.114612	0.0194296	0.0152334	0.00104886	0.0153391	0.016174	0.00680455	0.0186422	0.0096243	0.014	0.0196829
	9	0.3487	0.00453542	0.594	0.0178729	1.001	0.044465	1.5321	0.0378022	2.695	0.059456	3.0987	0.0368295	3.0932	0.0245967	3.14545	0.0275385	3.14325	0.0264629	3.0481	0.0129688	3.06625	0.0236628	2.9953	0.0153607	2.9645	0.0153607	2.90785	0.0184312	2.89685	0.0198839			10	-0.0543951	0.177809	0.345914	0.243745	0.0547459	0.0129654	0.00458271	0.017054	0.00346981	0.00143138	0.0138951	0.00653833	0.0103131	0.012	0.00146929
	9.5	0.34475	0.00976153	0.6421	0.0223546	1.2311	0.0705116	1.76105	0.0241687	2.85395	0.0521508	3.12895	0.0375413	3.11685	0.012769	3.1471	0.0214711	3.16745	0.0289939	3.07285	0.012769	3.0767	0.0324267	3.02335	0.0204242	2.9788	0.0272569	2.95475	0.0406963	2.9255	0.0776026			10.5	-0.029728	0.223688	0.301526	0.198574	0.0631223	0.0135759	0.00913404	0.00795505	0.0079578	0.00856685	0.0102701	0.0108499	0.00952906	0.0097342	0.0119873
	10	0.3355	0.00453542	0.7018	0.0242499	1.46355	0.0631399	1.9893	0.0315951	2.93315	0.0445627	3.1493	0.034698	3.124	0.0245967	3.17405	0.0280176	3.17295	0.0274505	3.07505	0.0122861	3.09815	0.0238665	3.03325	0.0160445	2.9942	0.0148398	2.93095	0.0190764	2.92765	0.0230935			11	-0.0268011	0.335294	0.292913	0.171958	0.0650638	0.0138289	0.00839456	0.00620369	0.00655004	0.00853031	0.00634809	0.0093559	0.010939	0.0104303	0.0078278
	10.5	0.33055	0.00422463	0.78485	0.0365284	1.7017	0.0537201	2.19695	0.0367596	3.0272	0.0383504	3.17075	0.0352129	3.1383	0.0263312	3.1867	0.0273677	3.1856	0.0270788	3.08825	0.0133254	3.1141	0.0253478	3.04975	0.0155077	3.0085	0.0125901	2.94525	0.0182994	2.94525	0.0237139			11.5	-0.0340144	0.347745	0.250523	0.151224	0.0561854	0.013734	0.00940195	0.00824177	0.00858592	0.00849408	0.0115861	0.0128825	0.00870829	0.00741703	0.0096493
	11	0.32615	0.00547243	0.9281	0.0603799	1.9701	0.0498168	2.3942	0.0382003	3.1273	0.0323753	3.19275	0.0352129	3.1515	0.0277191	3.1966	0.0269444	3.19605	0.0300594	3.10145	0.0118856	3.124	0.022757	3.06405	0.0176258	3.025	0.0117448	2.96065	0.0155077	2.9568	0.0240495			12	-0.0137694	0.341311	0.161298	0.117462	0.0312188	0.00717275	0.00555074	0.0054757	0.00445015	0.0021179	0.00209937	0.00391982	0.0047012	0.00369823	0.00591498
	11.5	0.32065	0.00589809	1.10435	0.0957869	2.233	0.0446822	2.58225	0.0317812	3.2164	0.0277518	3.21475	0.0352815	3.16635	0.0280176	3.2098	0.0287266	3.2098	0.0308785	3.11465	0.0133254	3.14215	0.023041	3.08385	0.016564	3.0382	0.0127334	2.97165	0.0178305	2.9711	0.024225			12.5	-0.0208335	0.281146	0.0832248	0.0597532	0.0137573	0.00340658	0.00103905	0.000341734	0.00136729	0.000705467	0.00314493	0.00213485	0	0.00184655	0.0033195
	12	0.31845	0.00684744	1.30985	0.101658	2.42055	0.0413745	2.73845	0.0260017	3.267	0.0255735	3.2263	0.0348024	3.17515	0.0305386	3.2186	0.0303648	3.21695	0.0321221	3.11795	0.0150322	3.14545	0.0229357	3.0899	0.018829	3.04535	0.0111502	2.97715	0.0171385	2.9799	0.0277191			13	0.0139131	0.216259	0.093258	0.069349	0.00834238	0.000680619	0	0.000341676	0.00102485	-0.000352703	-0.00104776	-0.000711364	0	-0.00369481	-0.00221239
	12.5	0.31515	0.00768033	1.50755	0.097378	2.5234	0.0360491	2.8215	0.0253955	3.28955	0.0234944	3.2318	0.0370424	3.1768	0.0283877	3.21915	0.0279311	3.21915	0.0314752	3.11905	0.0134159	3.1504	0.0198	3.0932	0.0180748	3.04535	0.0140331	2.9799	0.0153607	2.98485	0.0254847			13.5	0.0034632	0.185613	0.0879084	0.0622849	0.00764438	0.00136054	0.00034623	0.000683177	0	0.00105792	0	0.00284394	-0.00144535	0.000369788	-0.00332318
	13	0.31735	0.00871364	1.6797	0.0974044	2.64385	0.0307361	2.92105	0.0216884	3.3033	0.0224694	3.2329	0.0369607	3.1768	0.0307607	3.2197	0.0297407	3.2208	0.0332557	3.1185	0.0113785	3.14875	0.0243682	3.0921	0.0180413	3.04535	0.00951039	2.9744	0.0133821	2.98155	0.0308932			14	0.00690847	0.139457	0.0750234	0.0504622	0.0039768	0.000339992	-0.00103887	-0.00170838	-0.00170838	-0.00141069	-0.00139787	-0.00213258	-0.00506696	-0.00296022	-0.00480992
	13.5	0.3179	0.0134272	1.84305	0.0881974	2.76265	0.0260017	3.01345	0.0225634	3.31595	0.0219501	3.2351	0.0368623	3.17735	0.0295724	3.2208	0.0295571	3.2208	0.0324453	3.12015	0.0120875	3.14875	0.0239676	3.0965	0.0132458	3.04315	0.0170677	2.97495	0.018562	2.9766	0.0261698			14.5	-0.0217479	0.13297	0.0723106	0.0457444	0.00330797	-0.00204082	-0.00485521	-0.00307877	-0.00479124	-0.00317769	-0.00314878	-0.00498487	-0.00290118	-0.00927904	0.00296132
	14	0.319	0.0192421	1.97615	0.0773195	2.86825	0.0234057	3.09045	0.0215204	3.32255	0.0215186	3.23565	0.0367925	3.1757	0.0293723	3.21805	0.0314367	3.21805	0.0324593	3.11795	0.0130502	3.14655	0.0245167	3.0932	0.0190526	3.03545	0.0148704	2.97055	0.0151125	2.96945	0.0268262			15	-0.0184656	0.0686016	0.0399171	0.0166292	-0.000991818	-0.003406	-0.00277971	-0.00342642	-0.00274301	-0.00247503	-0.00245248	-0.00321113	-0.00545108	0.000743909	-0.00555607
	14.5	0.31555	0.0285312	2.112	0.0679333	2.97385	0.0193284	3.16195	0.0193284	3.32805	0.0205258	3.23235	0.0374445	3.168	0.0322208	3.2131	0.0311321	3.21035	0.0311661	3.113	0.0129221	3.1416	0.0241499	3.0855	0.0180413	3.03105	0.0124815	2.9568	0.0216116	2.97385	0.0263713			15.5	-0.0221921	0.0924452	0.0412682	0.00963691	-0.00198511	-0.00751367	-0.00975952	-0.00824743	-0.00721836	-0.00637846	-0.00596858	-0.00250112	-0.00948388	-0.01044	-0.00705992
	15	0.31265	0.0399461	2.1857	0.0610574	3.0338	0.0187323	3.18835	0.0207183	3.3264	0.0200279	3.22685	0.0373798	3.1636	0.0313065	3.2076	0.0319947	3.20595	0.0303797	3.10915	0.0135951	3.13775	0.0249084	3.08055	0.0167818	3.0228	0.0140007	2.9579	0.0130618	2.9656	0.0250356			16	-0.0194997	0.0708122	0.0208464	0.00514359	0.00132363	-0.00273926	-0.00454744	-0.00379147	-0.00551724	-0.00711112	-0.00563381	-0.00716333	-0.00439239	-0.00486573	-0.0123215
	15.5	0.3092	0.0541352	2.2891	0.0563153	3.09705	0.0148704	3.20375	0.0172791	3.3231	0.0192814	3.21475	0.0375735	3.1482	0.0298017	3.1944	0.0306425	3.1944	0.0307213	3.09925	0.0126739	3.1284	0.0266282	3.0767	0.0151225	3.0085	0.0125901	2.9425	0.0155952	2.95515	0.0285735
	16	0.3062	0.0761626	2.3716	0.0535735	3.1295	0.0110549	3.212	0.0168268	3.3253	0.0179657	3.21035	0.0365616	3.14105	0.0300594	3.18835	0.0312049	3.1856	0.0309567	3.08825	0.0138596	3.1196	0.0272569	3.0657	0.0185701	3.0019	0.0125901	2.93535	0.0138596	2.937	0.0267642
NABd9	OMeY	0mM		0.001mM		0.005mM		0.01mM		0.025mM		0.05mM		0.1mM		0.2mM		0.3mM		0.5mM		1mM		1.5mM		2mM		3mM		5mM			NABd9	OMeY	0mM	0.001mM	0.005mM	0.01mM	0.025mM	0.05mM	0.1mM	0.2mM	0.3mM	0.5mM	1mM	1.5mM	2mM	3mM	5mM
OD600	Time (h)	Mean value	Error bar	Mean value	Error bar	Mean value	Error bar	Mean value	Error bar	Mean value	Error bar	Mean value	Error bar	Mean value	Error bar	Mean value	Error bar	Mean value	Error bar	Mean value	Error bar	Mean value	Error bar	Mean value	Error bar	Mean value	Error bar	Mean value	Error bar	Mean value	Error bar		μ (h-1)	Time (h)	Mean value	Mean value	Mean value	Mean value	Mean value	Mean value	Mean value	Mean value	Mean value	Mean value	Mean value	Mean value	Mean value	Mean value	Mean value
	0	0.1144	0	0.11385	0.000105848	0.11495	0.000476314	0.1177	0.00122984	0.11605	0.00182414	0.1155	0.0011	0.1144	0	0.1155	0.0011	0.11495	0.000952628	0.11715	0.00360659	0.1144	0.00155563	0.11495	0.000952628	0.1155	0.00190526	0.1155	0.0011	0.1155	0.00190526			1	0.400608	0.470628	0.441423	0.465245	0.514937	0.620843	0.655375	0.679873	0.659238	0.639791	0.664798	0.654426	0.637649	0.60526	0.60172
	0.5	0.1364	0	0.13475	0.000105848	0.13585	0.000476314	0.1386	0.00134722	0.1386	0.00155563	0.1375	0.00245967	0.13475	0.000952628	0.13585	0.000952628	0.13805	0.00325384	0.1386	0.00269444	0.1353	0.0011	0.1364	0.00269444	0.13475	0.000952628	0.13695	0.00182414	0.13475	0.000952628			1.5	0.0585408	0.0759585	0.125828	0.133788	0.176067	0.299063	0.389004	0.515396	0.539223	0.528715	0.547474	0.528303	0.478081	0.519701	0.490508
	1	0.16665	0.00325384	0.1705	0.000122222	0.1694	0.000777817	0.1749	0.00226771	0.1793	0.00364829	0.18755	0.00392779	0.187	0	0.19085	0.00285788	0.19195	0.00325384	0.19085	0.00182414	0.18865	0.00182414	0.1892	0.00411582	0.18535	0.00182414	0.18535	0.000952628	0.18205	0.000952628			2	-0.0258068	-0.0376187	-0.0183769	-0.00589102	0.0717318	0.268956	0.472268	0.724455	0.875521	0.991334	0.995764	0.973761	0.969577	0.930833	0.90182
	1.5	0.1716	0.00347851	0.1771	0.000273297	0.1804	0.000777817	0.187	0.00134722	0.1958	0.0046669	0.2178	0.00602495	0.22715	0.00285788	0.24695	0.0060998	0.25135	0.00422463	0.2486	0.00411582	0.24805	0.00450194	0.2464	0.00347851	0.2354	0.00347851	0.24035	0.00285788	0.23265	0.00325384			2.5	-0.197776	-0.178631	-0.1937	-0.178856	-0.146132	0.00881059	0.278027	0.692779	0.820324	0.937985	0.948077	0.935888	0.957912	0.951469	0.916527
	2	0.1694	0.00155563	0.1738	0.000299382	0.17875	0.0011987	0.18645	0.00250537	0.20295	0.00501074	0.24915	0.0100064	0.28765	0.00589809	0.35475	0.0066684	0.3894	0.00411582	0.4081	0.0033	0.4081	0.00704344	0.40095	0.00239739	0.38225	0.00325384	0.3828	0.00695701	0.3652	0.00678086			3	-0.227518	-0.289932	-0.283596	-0.276301	-0.287997	-0.0899028	0.361313	0.699707	0.701129	0.71065	0.713518	0.689323	0.750612	0.755405	0.73193
	2.5	0.15345	0.00325384	0.15895	0.000202683	0.16225	0.000912072	0.1705	0.00226771	0.18865	0.00524667	0.25025	0.0117834	0.33055	0.00885141	0.5016	0.00996092	0.58685	0.00547243	0.6523	0.00479479	0.6556	0.0106649	0.6402	0.00823165	0.6171	0.00592368	0.616	0.00678086	0.5775	0.00886848			3.5	-0.256762	-0.228578	-0.222911	-0.243917	-0.235566	0.0273977	0.408148	0.682197	0.65685	0.570927	0.580935	0.582958	0.625854	0.591213	0.686486
	3	0.13695	0.00285788	0.1375	0.000122222	0.1408	0.0011	0.1485	0.00165	0.16335	0.00392779	0.23925	0.0153508	0.396	0.010201	0.7117	0.0130618	0.83325	0.0066684	0.9306	0.0066	0.93665	0.0192657	0.90365	0.0112582	0.89815	0.00501074	0.8987	0.00737902	0.8327	0.0099			4	-0.141903	-0.139267	-0.126168	-0.103027	-0.0851192	0.161132	0.564576	0.500063	0.492888	0.549655	0.56612	0.579453	0.518587	0.513629	0.496998
	3.5	0.12045	0.00239739	0.12265	0.000202683	0.12595	0.000912072	0.13145	0.0011987	0.1452	0.0022	0.24255	0.0188209	0.48565	0.0135951	1.001	0.0193049	1.1572	0.00823165	1.23805	0.00813926	1.25235	0.0135951	1.20945	0.00392779	1.22815	0.0073585	1.2078	0.010201	1.1737	0.00913729			4.5	-0.0296302	-0.0388362	-0.0186917	0	0.0851192	0.269676	0.487198	0.402508	0.377972	0.306661	0.319803	0.336306	0.349149	0.365347	0.386333
	4	0.1122	0.00155563	0.1144	0.000172848	0.11825	0.000912072	0.12485	0.0011987	0.13915	0.00285788	0.2629	0.0243247	0.64405	0.0208928	1.28535	0.0192028	1.4806	0.0103189	1.62965	0.0073585	1.6621	0.0199522	1.6159	0.0108337	1.5917	0.014717	1.56145	0.00976153	1.5048	0.0106649			5	-0.0300758	-0.00982803	0	0.017544	0.124811	0.504917	0.438239	0.368372	0.29879	0.27897	0.253409	0.237866	0.24239	0.224057	0.239379
	4.5	0.11055	0.00182414	0.1122	0.000172848	0.11715	0.000912072	0.12485	0.0011987	0.1452	0.00347851	0.30085	0.0296949	0.8217	0.0275	1.5719	0.0180413	1.7886	0.0153212	1.8997	0.00900389	1.9503	0.0241249	1.9118	0.0100817	1.8953	0.0182414	1.8744	0.0136506	1.82545	0.0121872			5.5	0.0201007	0	0.0093677	0.0431982	0.176986	0.590286	0.493048	0.29445	0.233211	0.19149	0.191298	0.198731	0.194823	0.20431	0.229081
	5	0.1089	0.00245967	0.11165	0.000105848	0.11715	0.000912072	0.12595	0.000912072	0.15455	0.00285788	0.38725	0.0439278	1.023	0.0292277	1.8898	0.0160162	2.0768	0.00946256	2.18405	0.0066684	2.21375	0.0211232	2.15325	0.00963678	2.1395	0.0184394	2.0966	0.0143422	2.05755	0.0135058			6	-0.0201007	0.019608	0.0186048	0.0422849	0.192396	0.598015	0.452328	0.161129	0.144104	0.136215	0.131503	0.130262	0.142644	0.131976	0.139034
	5.5	0.11	0.00155563	0.11165	0.000105848	0.1177	0.00055	0.1287	0.00165	0.16885	0.00450194	0.5202	0.0608888	1.309	0.0412463	2.18955	0.0167095	2.33365	0.0147888	2.4035	0.00479479	2.43595	0.0212374	2.3782	0.0123475	2.3584	0.0293104	2.3221	0.0174966	2.30725	0.0121872			6.5	0.0498779	0	0.0184333	0.0739304	0.170074	0.539042	0.249814	0.124318	0.114859	0.10678	0.10363	0.111145	0.0980409	0.0987894	0.0969507
	6	0.1089	0.00245967	0.11275	0.000105848	0.1188	0.000777817	0.13145	0.0018033	0.1859	0.00364829	0.7015	0.0796494	1.6412	0.039139	2.37325	0.0138596	2.508	0.0123475	2.5729	0.0055	2.6015	0.0220275	2.53825	0.0117834	2.53275	0.0237139	2.4805	0.0190208	2.47335	0.0155855			7	-0.0297772	0.00973238	0.0363646	0.102183	0.320685	0.535753	0.239965	0.113564	0.108584	0.0843069	0.081987	0.0753343	0.0872422	0.0873914	0.0978298
	6.5	0.11165	0.00182414	0.11275	0.000105848	0.1199	0.000952628	0.1364	0.00190526	0.2024	0.0046669	0.9185	0.0807208	1.85955	0.0330504	2.52545	0.0126739	2.65625	0.0126739	2.714	0.00411582	2.73985	0.0204242	2.6833	0.0116932	2.66	0.023541	2.6061	0.0200731	2.5962	0.0146758			7.5	0	0	0.00898878	0.0825633	0.3173	0.426584	0.14176	0.0877581	0.0690056	0.0529172	0.0487272	0.0506751	0.0465638	0.052241	0.0537399
	7	0.11	0.00269444	0.1133	0.000211695	0.1221	0.000952628	0.14355	0.00273622	0.2376	0.00347851	1.20065	0.106778	2.0966	0.0258441	2.673	0.0134722	2.80445	0.0124815	2.83085	0.00285788	2.8545	0.0203128	2.7863	0.013783	2.7786	0.0251802	2.7225	0.0184394	2.72635	0.017557			8	0.00997508	0.0193238	0.0531005	0.162347	0.430929	0.368094	0.141502	0.0746052	0.0542039	0.0300475	0.0265251	0.0294207	0.0352702	0.028918	0.038126
	7.5	0.11	0.00155563	0.1133	0.000122222	0.12265	0.000912072	0.1496	0.0033	0.27845	0.00360659	1.4861	0.113001	2.2506	0.0247439	2.7929	0.0133368	2.9029	0.0134272	2.90675	0.00501074	2.9249	0.0197081	2.8578	0.0140869	2.84405	0.0236628	2.79455	0.0194532	2.8006	0.0198			8.5	0	0.0380964	0.0602196	0.230286	0.597033	0.256258	0.136832	0.052058	0.0376301	0.0369355	0.0331255	0.0368293	0.0312948	0.0372837	0.0374128
	8	0.11055	0.00182414	0.1144	0.000299382	0.12595	0.0011987	0.16225	0.00529687	0.3454	0.00602495	1.7864	0.112372	2.4156	0.0247439	2.89905	0.0131426	2.98265	0.012769	2.95075	0.00629504	2.96395	0.0202457	2.90015	0.0153508	2.89465	0.018562	2.83525	0.0196389	2.8545	0.0165732			9	0	0.0281035	0.115258	0.368667	0.55648	0.146203	0.095088	0.0337251	0.0241032	0.0178524	0.0192536	0.0207448	0.0197303	0.0193275	0.0263013
	8.5	0.11055	0.00239739	0.1166	0.000299382	0.1298	0.0011	0.18205	0.00805989	0.46555	0.0121872	2.0306	0.088521	2.58665	0.0275385	2.9755	0.0149616	3.0393	0.0151225	3.00575	0.00285788	3.01345	0.0206012	2.95405	0.015893	2.9403	0.0224626	2.8886	0.0205791	2.9084	0.0171825			9.5	0.0394101	0.0368674	0.19062	0.530904	0.512507	0.16936	0.098507	0.047061	0.02959	0.03559	0.00839621	0.00805785	0.0125889	0.0165633	0.0190142
	9	0.11055	0.00239739	0.11825	0.000178618	0.1375	0.00182414	0.2189	0.0155077	0.6149	0.0209	2.1846	0.0832955	2.7126	0.0259842	3.0261	0.0162785	3.07615	0.0162692	3.0327	0.0033	3.0426	0.0201032	2.98485	0.0177625	2.96945	0.0230935	2.91665	0.0219656	2.9469	0.019461			10	-0.0294846	0.0362001	0.220153	0.649131	0.4785	0.0744694	0.0348234	0.00673461	0.0111158	0.000712504	0.0228124	0.0291831	0.0168288	0.0163531	0.0227271
	9.5	0.11275	0.00182414	0.12045	0.000684054	0.15125	0.00406963	0.28545	0.0272944	0.7945	0.0440137	2.37765	0.0755945	2.84955	0.0279311	3.09815	0.0272736	3.122	0.0166823	3.08715	0.0101266	3.0554	0.0347851	2.9969	0.0213864	2.9882	0.0381369	2.9409	0.0489809	2.97505	0.0207183			10.5	0.00987656	0.0791312	0.426647	0.704136	0.460406	0.128603	0.0476079	0.0165625	0.0139665	0.000712251	0.0102956	0.0119016	0.0141857	0.00629688	0.0102097
	10	0.1111	0.00245967	0.12265	0.00103582	0.16885	0.00831847	0.3949	0.0464449	1.00925	0.0334868	2.46785	0.080689	2.8996	0.0221644	3.1086	0.0209289	3.1394	0.0162413	3.08825	0.0066684	3.09045	0.0225634	3.04095	0.0171385	3.01345	0.0223479	2.96505	0.0196389	3.00905	0.0166369			11	-0.00987656	0.189052	0.715215	0.706822	0.473399	0.108992	0.0425158	0.0167745	0.00971887	0.00994497	0.00989052	0.0132605	0.0104835	0.0117994	0.0163
	10.5	0.11165	0.00239739	0.1276	0.00181375	0.209	0.0180748	0.56155	0.0677165	1.2705	0.0461869	2.63175	0.0781445	2.96945	0.0207183	3.13445	0.0224559	3.1614	0.0162413	3.08935	0.00547243	3.1064	0.0214993	3.0591	0.018829	3.0349	0.0209	2.9744	0.0264458	3.02445	0.022402			11.5	0.00987656	0.472778	0.730011	0.645801	0.336786	0.095072	0.0409203	0.0162898	0.0113941	0.00989576	0.0101924	0.0131732	0.0111461	0.0128264	0.0133034
	11	0.1111	0.00245967	0.14025	0.00355046	0.29885	0.0339522	0.7996	0.0932505	1.6098	0.0512888	2.77915	0.0799508	3.03325	0.0211804	3.16085	0.0247133	3.1768	0.0182746	3.10475	0.00798921	3.1218	0.0247439	3.07945	0.0194532	3.05085	0.022617	2.992	0.0267189	3.0492	0.0213864			12	0.00982803	0.441666	0.673442	0.486111	0.243929	0.061326	0.0268224	0.0103288	0.00687404	0.00492958	0.00734845	0.00566974	0.00858678	0.00765656	0.010009
	11.5	0.11165	0.00325384	0.17765	0.0086009	0.4305	0.0659696	1.10435	0.101848	1.90504	0.0483249	2.91445	0.0751933	3.09595	0.0207766	3.1867	0.0258675	3.19495	0.0184967	3.12015	0.00719218	3.13775	0.0255321	3.0998	0.019861	3.0679	0.0211875	3.01125	0.0274945	3.06955	0.0182331			12.5	0.0195123	0.479679	0.558247	0.379923	0.198365	0.0323144	0.00734845	0.0017163	0.000343083	0.00246024	0.00139665	0.00141493	0.00107076	-0.000727934	0.00356252
	12	0.1122	0.00411582	0.22155	0.0158076	0.60285	0.0912084	1.4082	0.13942	2.15215	0.0457889	3.0052	0.0730486	3.13775	0.0207183	3.2032	0.0282595	3.20595	0.0186271	3.12785	0.0073585	3.1493	0.025108	3.1086	0.0188611	3.0811	0.0216395	3.0228	0.0296388	3.08495	0.022402			13	0.0129033	0.492621	0.454826	0.288268	0.123399	0.0339264	0.00871309	0.000686106	0	0	0.00174444	0.00317993	0.00142679	-0.001821	0.00142323
	12.5	0.1133	0.00479479	0.2816	0.0221243	0.79695	0.0981634	1.7028	0.12727	2.37655	0.0450698	3.05415	0.0756905	3.1493	0.0224626	3.20595	0.0282327	3.2065	0.0203128	3.1317	0.00859127	3.1515	0.0265143	3.1108	0.0245967	3.08275	0.0189491	3.0217	0.0335275	3.09045	0.0172791			13.5	0.0144174	0.484722	0.507997	0.223099	0.126873	0.031967	0.00243288	-0.00137245	-0.00240282	-0.000351278	0.00104593	0.00458433	0.00142577	0.00254893	0.00106676
	13	0.114033	0.00752114	0.36025	0.031676	1.00045	0.108238	1.9668	0.1128	2.5278	0.045514	3.1064	0.0730486	3.16305	0.0219104	3.20705	0.0296949	3.2065	0.0185701	3.1317	0.00704344	3.15425	0.0281469	3.11575	0.0196389	3.08495	0.0210658	3.01895	0.0313596	3.09265	0.0191397			14	0.0143142	0.520988	0.387961	0.168763	0.106952	0.0259676	0.000347313	-0.00549923	-0.00343761	-0.00316428	0.00139373	0	0.00106866	-0.001092	-0.000355524
	13.5	0.114858	0.010201	0.45905	0.0457085	1.28975	0.121178	2.1989	0.0941978	2.69335	0.043845	3.15645	0.0723224	3.1669	0.0226771	3.20485	0.0296949	3.20265	0.017557	3.13115	0.00752114	3.1559	0.0259609	3.1229	0.0206671	3.08715	0.0210658	3.0228	0.030285	3.0943	0.0195849			14.5	0.0142125	0.515811	0.395201	0.168767	0.093779	0.0167852	-0.00104212	-0.00413437	-0.00344353	-0.00140796	-0.00243966	-0.000704598	0	-0.00255032	0.000355524
	14	0.115683	0.0174879	0.59565	0.0566147	1.56585	0.131099	2.3925	0.0824688	2.8413	0.0449926	3.1977	0.0726417	3.16745	0.0209506	3.19605	0.0319332	3.19715	0.0191397	3.1262	0.00762102	3.1581	0.0233604	3.1229	0.0224626	3.0888	0.0201032	3.02115	0.0307754	3.09375	0.0214641			15	0.0141122	0.394194	0.208414	0.0993302	0.0521404	0.00374883	-0.00312962	-0.00310639	-0.00344947	-0.00458271	-0.0034904	-0.00211528	-0.00392122	-0.00182365	-0.00605252
	14.5	0.116508	0.0301799	0.7709	0.074465	1.90795	0.113068	2.60315	0.077756	2.9777	0.0470435	3.22465	0.0710054	3.1658	0.0239487	3.18945	0.0296133	3.19165	0.0194532	3.124	0.00823165	3.15425	0.0240181	3.1218	0.023541	3.0888	0.0207548	3.0173	0.0334552	3.0943	0.0189571			15.5	0.0140133	0.366293	0.221549	0.106102	0.05852	0.00238197	-0.00487805	-0.00588083	-0.00657042	-0.00848808	-0.00664859	-0.00388384	-0.00392892	-0.00657895	-0.00249755
	15	0.117333	0.046105	0.93885	0.0854499	2.1175	0.09817	2.7357	0.0699452	3.05635	0.0432616	3.2307	0.0681734	3.16085	0.0197004	3.1845	0.0303449	3.18615	0.0190764	3.11685	0.0103628	3.14875	0.0247622	3.1185	0.0241249	3.08275	0.0189491	3.01455	0.0271847	3.08495	0.0191397			16	0.0139158	0.346588	0.114317	0.0600984	0.0329325	-0.000340107	-0.00314218	-0.0031204	-0.00242613	-0.00283738	-0.00245506	-0.000706964	-0.00393666	-0.00146493	-0.000357047
	15.5	0.118158	0.0832882	1.12755	0.0985622	2.36555	0.0772055	2.88475	0.0555493	3.1471	0.04791	3.23455	0.0684192	3.15315	0.0217997	3.17515	0.031971	3.1757	0.0195849	3.10365	0.0093823	3.1383	0.0254906	3.11245	0.0236628	3.0767	0.0185701	3.00465	0.0322724	3.0811	0.0227835
	16	0.118983	0.124732	1.3409	0.101819	2.5047	0.0724185	2.97275	0.0442015	3.19935	0.0479321	3.234	0.0697612	3.1482	0.0234896	3.1702	0.0303648	3.17185	0.0194532	3.09925	0.0093823	3.13445	0.0237139	3.11135	0.0243185	3.07065	0.0181667	3.00245	0.0327931	3.08055	0.0214077

## Sheet: Fig 5b
			Maximum µ (h-1)					NeuAc (g/L)					Acetoin (g/L)
		OMeY	Parallel 1	Parallel 2	Parallel 3	Mean value	Error bar	Parallel 1	Parallel 2	Parallel 3	Mean value	Error bar	Parallel 1	Parallel 2	Parallel 3	Mean value	Error bar
	NAB	0.005mM	0.579309	0.605277	0.595381	0.593323	0.010701	2.247	1.91096	2.29287	2.15028	0.170258	16.537	16.123	17.2596	16.6399	0.469681
		0.01mM	0.564452	0.602523	0.641607	0.602861	0.0314995	2.26213	1.96326	2.09664	2.10734	0.122249	16.767	16.284	17.5788	16.8766	0.534251
		0.025mM	0.578463	0.598029	0.569332	0.581942	0.0119708	2.16123	2.01089	1.96615	2.04609	0.0834417	16.813	17.314	17.1296	17.0855	0.206895
		0.05mM	0.589105	0.561023	0.641922	0.59735	0.0335376	2.14698	1.79876	1.89143	1.94572	0.147252	16.541	16.5648	17.2058	16.7705	0.307952
		0.1mM	0.676286	0.667211	0.474759	0.606086	0.0929355	2.13814	1.9795	1.9528	2.02348	0.081808	16.779	16.6124	16.7284	16.7066	0.069735
		0.25mM	0.597448	0.630541	0.570061	0.59935	0.0247276	2.11819	1.92303	1.92609	1.9891	0.0912862	16.8028	17.066	16.7534	16.8741	0.137196
		0.5mM	0.592351	0.639439	0.583002	0.604931	0.024698	2.0181	1.96787	2.09793	2.02797	0.0535542	16.15	16.801	15.4242	16.1251	0.562353
		1mM	0.563692	0.534945	0.762715	0.620451	0.101278	1.98392	1.81565	1.80896	1.86951	0.0809481	16.61	16.775	15.3628	16.2493	0.630436
	NABd4	0.005mM	0.275499	0.284568	0.261884	0.273984	0.00932241	1.26554	1.30509	1.36194	1.31086	0.0395654	3.2267	2.96991	3.14029	3.1123	0.106687
		0.01mM	0.336699	0.311804	0.36492	0.337808	0.0216989	1.58035	1.63145	1.88698	1.69959	0.134136	3.85695	4.1554	3.88054	3.9643	0.135473
		0.025mM	0.431857	0.456379	0.407317	0.431851	0.0200292	3.22229	3.62508	3.9331	3.59349	0.291042	6.3906	7.23962	6.84718	6.8258	0.346941
		0.05mM	0.555165	0.543117	0.479152	0.525811	0.0333575	3.10545	3.61557	3.86615	3.52906	0.316522	8.73248	9.6745	9.30042	9.2358	0.387286
		0.1mM	0.645454	0.561185	0.528496	0.578378	0.0492715	2.76929	2.70243	3.05451	2.84208	0.152674	12.4669	13.3632	12.328	12.7194	0.458785
		0.25mM	0.628197	0.601747	0.576852	0.602265	0.020965	1.78806	1.90011	2.16023	1.94947	0.155896	15.1557	16.2457	15.2018	15.5344	0.503303
		0.5mM	0.589974	0.533592	0.550568	0.558045	0.0236172	1.77648	1.91704	1.65667	1.7834	0.106406	13.4347	13.0514	13.9401	13.4754	0.363959
		1mM	0.499165	0.542363	0.548364	0.529964	0.0219157	1.5256	1.84907	2.32703	1.90057	0.3292	15.449	14.1142	12.7597	14.1077	1.09791
	NABd8	0.005mM	0.255184	0.216271	0.269022	0.246825	0.0223317	1.70103	1.62852	1.81715	1.71557	0.0776917	3.54444	3.68639	3.8903	3.70704	0.14195
		0.01mM	0.199678	0.446218	0.224391	0.290095	0.110855	2.18275	2.36737	2.53667	2.36226	0.144533	4.70058	5.08478	6.24743	5.34426	0.657616
		0.025mM	0.410418	0.405532	0.433858	0.416603	0.0123637	3.5445	3.89076	3.94267	3.79264	0.17674	7.70028	8.31584	7.19384	7.73665	0.458777
		0.05mM	0.437681	0.531206	0.526451	0.498446	0.043011	4.03738	4.61844	4.47994	4.37859	0.247807	9.75806	11.2778	11.7536	10.9298	0.851011
		0.1mM	0.469008	0.508246	0.581635	0.51963	0.0466788	4.26284	4.90087	5.00591	4.72321	0.328339	11.1368	10.5811	10.8243	10.8474	0.227471
		0.25mM	0.555316	0.530361	0.621033	0.568903	0.0382432	2.86119	3.11836	3.26101	3.08019	0.165442	10.9662	12.9049	13.5627	12.4779	1.10215
		0.5mM	0.539313	0.517983	0.607384	0.554893	0.0381244	2.15819	2.48791	2.65013	2.43208	0.204679	13.5076	12.7823	13.7956	13.3618	0.426319
		1mM	0.603924	0.447827	0.643361	0.565037	0.0844297	2.12009	2.40867	2.38285	2.30387	0.130377	14.7227	13.1138	11.2142	13.0169	1.43397
	NABd9	0.005mM	0.216285	0.257327	0.233775	0.235796	0.0168162	1.41854	1.34325	1.13198	1.29792	0.121295	2.03428	2.11731	2.24186	2.13115	0.085307
		0.01mM	0.344194	0.316786	0.288659	0.316547	0.0226728	1.96336	2.17547	2.23249	2.12377	0.115796	4.58102	4.47211	4.22707	4.42673	0.14802
		0.025mM	0.330074	0.347559	0.368526	0.34872	0.0157192	2.45737	2.69415	2.75263	2.63472	0.127656	8.30017	6.4777	4.31847	6.36545	1.62746
		0.05mM	0.286458	0.284932	0.289284	0.286891	0.00180284	3.20049	3.5342	3.52333	3.41934	0.154812	7.80819	8.23623	7.48648	7.84363	0.307109
		0.1mM	0.46784	0.428852	0.428852	0.441848	0.0183791	3.42128	3.45684	3.83131	3.56981	0.185477	7.99489	8.55862	8.52845	8.36066	0.258926
		0.25mM	0.496931	0.556748	0.569276	0.540985	0.0315681	2.57655	2.39869	2.27004	2.41509	0.125672	10.0037	10.6	11.0798	10.5612	0.440175
		0.5mM	0.619575	0.59711	0.586684	0.601123	0.0137242	2.13628	2.10294	1.98889	2.07604	0.0631067	11.2838	11.7443	12.6655	11.8979	0.574422
		1mM	0.556227	0.505229	0.549221	0.536892	0.0225711	1.63733	2.05306	2.17885	1.95642	0.231394	12.4761	11.5564	12.6712	12.2346	0.486128

## Sheet: Fig 5d
	NeuAc (g/L)	P43	PsdhB	PodhA	P333	PyvyD	Pveg	P566
	Parallel 1	0	0	0.604015	0	1.21739	0.704712	1.81658
	Parallel 2	0	0	0.750459	0	1.00136	0.658005	1.99969
	Parallel 3	0	0	0.654412	0	1.02077	0.761786	1.79885
	Mean value	0	0	0.669629	0	1.07984	0.708168	1.87171
	Error bar	0	0	0.0607461	0	0.0975863	0.0424389	0.090784

## Sheet: Fig 5e
	NAB-SpP566
		OD600					NeuAc					Acetoin
	Time (h)	Parallel 1	Parallel 2	Parallel 3	Mean value	Error bar	Parallel 1	Parallel 2	Parallel 3	Mean value	Error bar	Parallel 1	Parallel 2	Parallel 3	Mean value	Error bar
	2	2.685	3.553	4.26	3.49933	0.64411	0	0	0	0	0	0	0	0	0	0
	4	11.326	13.546	12.22	12.364	0.912013	0	0	0	0	0	0	0	0	0	0
	6	24	26.135	29.34	26.4917	2.19459	0	0	0	0	0	0	0	0	0	0
	8	37.7	37.38	39.82	38.3	1.08271	0.319	0.236133	0.3058	0.286978	0.0363541	3.91667	3.25	3.75	3.63889	0.283279
	10	46.96	52.54	55.14	51.5467	3.41254	0.634333	0.405533	0.66	0.566622	0.114388	5.33333	4.83333	6.08333	5.41667	0.513701
	12	57.91	59.87	62.28	60.02	1.7872	0.707667	0.6688	0.946	0.774156	0.122544	8.25	7.41667	8.5	8.05556	0.463148
	14	66.31	72.21	73.29	70.6033	3.0677	0.927667	1.07287	1.15133	1.05062	0.0926564	9.91667	9.41667	10.75	10.0278	0.549972
	16	71.85	73.5	79.82	75.0567	3.43488	0.986333	1.15647	1.44467	1.19582	0.189172	11.4167	10.1667	12.4167	11.3333	0.920447
	18	79.47	73.42	83.44	78.7767	4.11992	1.463	1.5466	1.73067	1.58009	0.111811	12.3333	11.5833	13.5	12.4722	0.788615
	20	83.09	76.41	87.82	82.44	4.68073	1.67493	1.672	2.03867	1.7952	0.172161	13	12.9167	14.75	13.5556	0.845285
	22	84.11	78.53	89.59	84.0767	4.51529	2.178	2.09	2.36133	2.20978	0.113027	17.75	15.1667	15.8333	16.25	1.09502
	24	86.98	81.79	91.81	86.86	4.09153	2.486	2.22933	2.64733	2.45422	0.172121	18.5	16.75	16.9167	17.3889	0.788615
	26	88.69	82.64	93.5	88.2767	4.4432	2.73533	2.32467	2.85267	2.63756	0.226372	21.4167	19.3333	18.25	19.6667	1.3141
	28	91.73	85.35	99.43	92.17	5.75655	2.84533	2.54467	3.102	2.83067	0.227767	23.9167	22.5833	20.1667	22.2222	1.55208
	30	95.44	88.326	98.27	94.012	4.18331	3.30733	2.76467	3.24867	3.10689	0.24317	24.9167	24.25	20.75	23.3056	1.82743
	32	96.76	91.119	94.75	94.2097	2.33441	3.344	2.88933	3.31467	3.18267	0.207763	25.1667	25.8333	23.25	24.75	1.09502
	34	101.46	89.7015	96.44	95.8672	4.81745	3.46867	3.11667	3.33667	3.30733	0.145193	27	27.5	23.75	26.0833	1.66249
	36	95.66	94.353	99.81	96.6077	2.32641	3.432	3.3	3.35867	3.36356	0.0539995	27.6667	25.8333	25.0833	26.1944	1.08511
	38	95.8	83.412	100.01	93.074	7.04494	3.32933	3.37333	3.38067	3.36111	0.0226688	28.9167	27.25	26.5833	27.5833	0.981307
	40	104.2	93.87	96.83	98.3	4.34342	3.24133	3.33667	3.39533	3.32444	0.0634615	29.4167	28.0833	28.0833	28.5278	0.628539
	42	95.98	83.4855	97.27	92.2452	6.21637	3.256	3.30733	3.366	3.30978	0.0449406	29.9167	29.0833	28.9167	29.3056	0.437445
	44	97.56	84.3465	89.82	90.5755	5.42078	3.29633	3.35133	3.278	3.30856	0.0311607	30.1667	28.3333	29.8333	29.4444	0.797372
	46	99.84	85.953	93.45	93.081	5.67535	3.28533	3.22667	3.30733	3.27311	0.0340472	31.3333	29.1667	30.9167	30.4722	0.938708
	NABd8-SpP566
		OD600					NeuAc					Acetoin
	Time (h)	Parallel 1	Parallel 2	Parallel 3	Mean value	Error bar	Parallel 1	Parallel 2	Parallel 3	Mean value	Error bar	Parallel 1	Parallel 2	Parallel 3	Mean value	Error bar
	2	2.747	3.176	3.55	3.15767	0.32808	0	0	0	0	0	0	0	0	0	0
	4	12.23	11.448	13.25	12.3093	0.737799	0	0	0	0	0	0	0	0	0	0
	6	19.87	18.96	18.22	19.0167	0.6748	0	0	0	0	0	0	0	0	0	0
	8	25.895	25.21	24.18	25.095	0.704852	0.18	0.15	0.166667	0.165556	0.0122726	2.1	1.5	1.875	1.825	0.247487
	10	29.93	33.59	27.99	30.5033	2.32186	0.506667	0.333333	0.526667	0.455556	0.086809	2.925	3.15	2.775	2.95	0.15411
	12	35.74	38.18	35.41	36.4433	1.23538	0.84	0.933333	0.946667	0.906667	0.0474537	4.275	4.5	4.35	4.375	0.0935414
	14	40.63	42.44	43.22	42.0967	1.08488	1.46667	1.8	1.66667	1.64444	0.136987	6.075	4.875	5.4	5.45	0.491172
	16	41.06	48.05	45.9	45.0033	2.92324	2.25333	2.63333	2.50667	2.46444	0.157981	7.65	6.225	7.2	7.025	0.594769
	18	46.13	48.86	47.67	47.5533	1.11757	2.98	3.65	3.32667	3.31889	0.273582	7.8	8.475	8.775	8.35	0.407738
	20	53.46	50.92	50.25	51.5433	1.38261	3.6	4.31667	3.71333	3.87667	0.314548	8.925	10.125	9.975	9.675	0.533854
	22	52.34	58.77	53.11	54.74	2.86693	4.23333	4.46667	4.14667	4.28222	0.135136	9.75	11.7	11.325	10.925	0.844837
	24	58.65	61.2	55.09	58.3133	2.50573	5.06667	5.05	4.6	4.90556	0.216168	10.35	10.65	11.925	10.975	0.682825
	26	54.88	57.75	59.36	57.33	1.85291	5.83333	6.08333	5.8	5.90556	0.126442	12.4167	12.25	12.1667	12.2778	0.103935
	28	56.72	57.86	59.09	57.89	0.967781	5.92	6.83333	6.28667	6.34667	0.375273	12.9167	12.9167	12.5	12.7778	0.196419
	30	56.08	61.26	61.39	59.5767	2.47309	6.18667	7.46667	7.26667	6.97333	0.562218	11.4167	11.6667	12.9167	12	0.656167
	32	60.93	64.28	63.99	63.0667	1.51548	7.192	8.28333	8.46667	7.98067	0.562672	12.3333	9.16667	13.4167	11.6389	1.8032
	34	61.39	69.5	67.93	66.2733	3.51202	7.77067	8.6	9	8.45689	0.511974	12.5833	9.66667	13.6667	11.9722	1.6892
	36	56.86	67.29	68.46	64.2033	5.21444	8.18667	8.9	9.33333	8.80667	0.472754	11.5833	10	12.5833	11.3889	1.06357
	38	51.23	59.67	69.33	60.0767	7.39489	8.62	9.4	9.46667	9.16222	0.384374	11.0833	10.4167	13.0833	11.5278	1.13312
	40	56.32	61.63	66.23	61.3933	4.0492	9.468	9.51667	9.4	9.46156	0.0478465	10.75	10.1667	13.5	11.4722	1.4535
	42	55.37	60.39	63.07	59.61	3.19153	9.89067	9.65	9.31333	9.618	0.236779	12.25	11.5833	13.8333	12.5556	0.943627
	44	50.93	62.72	61.82	58.49	5.35834	10.136	9.5	8.88	9.50533	0.512774	12	12.5	14.0833	12.8611	0.88802
	46	59.97	62.41	65.09	62.49	2.091	10.7853	9.33333	9	9.70622	0.775086	12.5833	13.0833	14.1667	13.2778	0.660854

## Sheet: Fig 6b
		day1					day7					day15
	Escapees per 10000000000 cells	Parallel 1	Parallel 2	Parallel 3	Mean value	Error bar	Parallel 1	Parallel 2	Parallel 3	Mean value	Error bar	Parallel 1	Parallel 2	Parallel 3	Mean value	Error bar
	NABd4	0	1	0	0.333333	0.471405	4	3	3	3.33333	0.471405	4	3	4	3.66667	0.471405
	NABd8	0	0	0	0	0	1	2	0	1	0.816497	1	2	0	1	0.816497
	NABd9	0	1	0	0.333333	0.471405	1	2	1	1.33333	0.471405	2	3	1	2	0.816497
		day1					day7					day15
	Escape frequency (escapees/c.f.u.)	Parallel 1	Parallel 2	Parallel 3	Mean value	Error bar	Parallel 1	Parallel 2	Parallel 3	Mean value	Error bar	Parallel 1	Parallel 2	Parallel 3	Mean value	Error bar
	NABd4	0	1e-10	0	3.33333e-11	4.71405e-11	4e-10	3e-10	3e-10	3.33333e-10	4.71405e-11	4e-10	3e-10	4e-10	3.66667e-10	4.71405e-11
	NABd8	0	0	0	0	0	1e-10	2e-10	0	1e-10	8.16497e-11	1e-10	2e-10	0	1e-10	8.16497e-11
	NABd9	0	1e-10	0	3.33333e-11	4.71405e-11	1e-10	2e-10	1e-10	1.33333e-10	4.71405e-11	2e-10	3e-10	1e-10	2e-10	8.16497e-11

[truncated: 12 more sheets: Supplementary Figure 1, Supplementary Figure 2, Supplementary Figure 3, Supplementary Figure 4, Supplementary Figure 5, Supplementary Figure 6, Supplementary Figure 7, Supplementary Figure 8, Supplementary Figure 9, Supplementary Figure 10, Supplementary Figure 11, Supplementary Figure 12]
